# Supplementary material for: 2-(3-Nitro­phen­yl)-4,5-diphenyl-1H-imidazol-3-ium nitrate
Source: Acta Crystallogr Sect E Struct Rep Online. 2009 Jun 24;65(Pt 7):o1675. doi: 10.1107/S1600536809023599 (PMC2969496; doi:10.1107/S1600536809023599)
Supplement: Supplementary file 2 [file e-65-o1675-Isup2.hkl]

# 
# h,k,l, Fc-squared, Fo-squared, sigma(Fo-squared) and status flag 
# 
data_I
_shelx_title ' 1 in P2(1)/c' 
_shelx_refln_list_code          4 
_shelx_F_calc_maximum      197.00 
_exptl_crystal_F_000       840.00 
_reflns_d_resolution_high  0.7701 
 
loop_ 
 _symmetry_equiv_pos_as_xyz 
 'x, y, z' 
 '-x, y+1/2, -z+1/2' 
 '-x, -y, -z' 
 'x, -y-1/2, z-1/2' 
 
_cell_length_a     5.8695 
_cell_length_b    12.5085 
_cell_length_c    26.4757 
_cell_angle_alpha  90.000 
_cell_angle_beta   95.060 
_cell_angle_gamma  90.000 
 
_shelx_F_squared_multiplier     1.000 
 
loop_ 
 _refln_index_h 
 _refln_index_k 
 _refln_index_l 
 _refln_F_squared_calc 
 _refln_F_squared_meas 
 _refln_F_squared_sigma 
 _refln_observed_status 
   1   0   0     4108.97     3554.94     46.18 o 
   2   0   0      736.72      767.08     34.44 o 
   3   0   0       18.60       28.02      3.34 o 
   4   0   0      221.86      220.11     13.66 o 
   5   0   0      129.91      135.07     21.76 o 
   6   0   0      155.27      171.30     25.93 o 
   7   0   0        0.21        7.82     13.47 o 
   1   1   0     3983.15     3880.57     77.40 o 
   2   1   0      895.34      855.64      9.82 o 
   3   1   0       78.23       79.57      5.07 o 
   4   1   0       32.67       35.30      6.61 o 
   5   1   0       27.66       35.38      9.60 o 
   6   1   0       63.95       97.41     15.52 o 
   7   1   0        4.78        9.02      8.57 o 
   0   2   0     1306.59     1038.86     36.14 o 
   1   2   0    38808.58    32288.84    541.50 o 
   2   2   0      806.04      785.24     12.16 o 
   3   2   0      383.09      359.43     12.77 o 
   4   2   0      268.47      294.99     13.30 o 
   5   2   0      226.48      190.99     13.07 o 
   6   2   0       27.48       39.82     10.91 o 
   7   2   0        3.46        5.50      8.48 o 
   1   3   0     6254.54     5768.96    118.02 o 
   2   3   0     1237.97     1268.22     34.27 o 
   3   3   0       20.41       17.18      4.60 o 
   4   3   0        8.43        5.47      6.13 o 
   5   3   0        8.38        1.50      4.83 o 
   6   3   0        0.15        1.35      6.96 o 
   7   3   0        0.02        6.67      9.50 o 
   0   4   0      202.99      204.78      7.32 o 
   1   4   0     1404.82     1353.19     29.87 o 
   2   4   0      967.51     1057.07     24.63 o 
   3   4   0     1117.17     1144.94     27.46 o 
   4   4   0        3.14       16.42      5.38 o 
   5   4   0       52.98       63.06      8.20 o 
   6   4   0       29.61       52.46     12.55 o 
   7   4   0        2.36       10.12     13.19 o 
   1   5   0     3848.85     3664.07     82.12 o 
   2   5   0      845.22      929.08     25.37 o 
   3   5   0       24.93       32.44      4.04 o 
   4   5   0       20.93       45.95      7.16 o 
   5   5   0       14.41       15.16      7.05 o 
   6   5   0        2.82       12.19      9.80 o 
   7   5   0        1.31       15.83     11.41 o 
   0   6   0      702.25      660.87     31.51 o 
   1   6   0       56.73       54.78      4.79 o 
   2   6   0      889.07      813.79     25.36 o 
   3   6   0       37.59       48.80      4.43 o 
   4   6   0       16.84       22.95      8.36 o 
   5   6   0       22.90       28.17      6.36 o 
   6   6   0       39.86       32.88     10.94 o 
   7   6   0        1.01       -5.59     13.37 o 
   1   7   0       39.44       28.14      3.43 o 
   2   7   0     2007.66     1975.39     62.08 o 
   3   7   0        5.04        3.42      4.71 o 
   4   7   0        3.55        7.78      5.90 o 
   5   7   0       56.00       49.51     10.49 o 
   6   7   0        1.47       10.89      8.64 o 
   0   8   0        0.08        1.11      5.68 o 
   1   8   0      189.95      194.59      8.92 o 
   2   8   0       61.92       65.30      5.63 o 
   3   8   0      929.13      860.55     29.46 o 
   4   8   0       53.53       52.01     10.05 o 
   5   8   0       44.58       45.11      8.49 o 
   6   8   0        1.12       -1.74      9.79 o 
   1   9   0       16.94       22.87      4.01 o 
   2   9   0       13.19       16.75      4.00 o 
   3   9   0      307.94      271.56     13.46 o 
   4   9   0      147.60      109.68     17.95 o 
   5   9   0        0.12       -5.67      7.08 o 
   6   9   0        4.16       30.54     29.28 o 
   0  10   0       30.75       35.68      6.94 o 
   1  10   0       45.11       42.44      6.00 o 
   2  10   0      490.39      483.98     20.08 o 
   3  10   0      183.36      191.96     14.10 o 
   4  10   0       47.16       66.06     20.13 o 
   5  10   0       10.74        3.44      7.61 o 
   1  11   0       10.07       16.48      4.76 o 
   2  11   0       40.14       39.52      7.90 o 
   3  11   0        3.18        4.92      5.98 o 
   4  11   0       98.71       89.30     19.44 o 
   5  11   0       20.64       15.04      9.96 o 
   0  12   0       92.82      105.68     12.01 o 
   1  12   0        0.59        4.05      4.80 o 
   2  12   0       55.73       75.48     10.88 o 
   3  12   0        4.75        9.92      6.81 o 
   4  12   0        9.00       11.93      9.89 o 
   5  12   0        2.95        7.14      9.81 o 
   1  13   0        5.33        2.48      5.53 o 
   2  13   0      105.87      100.34     13.40 o 
   3  13   0        1.33        9.34      6.93 o 
   4  13   0        9.97       -7.28      9.32 o 
   0  14   0       67.94       42.29     23.45 o 
   1  14   0       22.44       22.21     10.31 o 
   2  14   0        0.92        6.46      8.11 o 
   3  14   0        1.70       12.81     12.04 o 
   1  15   0       42.23       43.10     14.74 o 
   2  15   0       13.69       28.98     12.47 o 
   0  16   0        2.65       19.81     29.02 o 
   1  16   0        4.01       -6.87     14.49 o 
  -7   1   1       10.51       28.66     11.17 o 
  -6   1   1       28.85       42.88     10.50 o 
  -5   1   1      141.78      147.11     16.20 o 
  -4   1   1      145.64      131.03      7.79 o 
  -3   1   1      729.16      772.83     22.48 o 
  -2   1   1      547.56      522.60     12.96 o 
  -1   1   1       20.47       20.48      1.08 o 
   1   1   1     2191.43     2000.46     28.53 o 
   2   1   1      577.83      565.33     13.19 o 
   3   1   1      574.64      578.07     12.37 o 
   4   1   1       76.18       92.98      6.67 o 
   5   1   1       65.12      100.21     16.40 o 
   6   1   1      150.02      145.58     18.55 o 
   7   1   1        2.05       26.46     10.77 o 
  -7   2   1        0.00       -0.11      7.71 o 
  -6   2   1        2.14       -5.31      6.44 o 
  -5   2   1      150.00      185.74     18.95 o 
  -4   2   1       18.97       21.35      4.75 o 
  -3   2   1       25.95       29.34      5.07 o 
  -2   2   1      128.05       96.42      2.36 o 
  -1   2   1     4192.62     3819.79     54.16 o 
   0   2   1     2979.44     2471.35     26.21 o 
   1   2   1    13305.08    12276.99    176.56 o 
   2   2   1      397.59      420.70      9.54 o 
   3   2   1       39.00       49.92      6.24 o 
   4   2   1      535.75      541.94     21.47 o 
   5   2   1      281.03      290.54     16.64 o 
   6   2   1        2.75       -3.89      6.87 o 
   7   2   1       53.31       51.35     14.03 o 
  -7   3   1       13.01        9.48      9.01 o 
  -6   3   1       38.41       41.17      9.99 o 
  -5   3   1      131.89      130.14     11.02 o 
  -4   3   1      143.78      163.78      9.61 o 
  -3   3   1        9.35       13.71      3.44 o 
  -2   3   1     1057.32     1056.51     27.53 o 
  -1   3   1    10983.86     9838.56    213.80 o 
   0   3   1       92.53       89.07      3.77 o 
   1   3   1    12939.94    11906.62    251.33 o 
   2   3   1      410.58      374.55      9.18 o 
   3   3   1      110.94      112.29      5.14 o 
   4   3   1      143.69      132.63     13.07 o 
   5   3   1      108.39      126.14     11.28 o 
   6   3   1      102.40      115.97     16.74 o 
   7   3   1        0.03        1.62      8.23 o 
  -7   4   1        0.25       -6.19     10.00 o 
  -6   4   1        6.08        2.83      6.87 o 
  -5   4   1      284.15      262.71     16.00 o 
  -4   4   1       22.24       19.79      4.83 o 
  -3   4   1     1293.77     1307.17     29.71 o 
  -2   4   1      747.10      729.21     21.46 o 
  -1   4   1     1335.66     1314.76     29.98 o 
   0   4   1     1844.86     1842.62     35.20 o 
   1   4   1     8689.26     7954.38    212.14 o 
   2   4   1        6.62        9.23      2.38 o 
   3   4   1      128.02      144.05      5.66 o 
   4   4   1     1163.28     1158.82     43.99 o 
   5   4   1      305.45      299.07     17.55 o 
   6   4   1        0.05       25.90     12.72 o 
   7   4   1        7.11        4.38      9.77 o 
  -7   5   1        2.36        1.36      9.13 o 
  -6   5   1        2.66       11.12      8.44 o 
  -5   5   1       92.47       85.89     11.24 o 
  -4   5   1      293.59      278.02     17.18 o 
  -3   5   1       28.62       36.96      3.58 o 
  -2   5   1     3496.88     3464.07     86.17 o 
  -1   5   1     3973.75     4013.38     93.05 o 
   0   5   1      250.38      241.67      7.21 o 
   1   5   1      186.31      196.50      6.45 o 
   2   5   1      514.60      470.08     12.94 o 
   3   5   1        3.25       15.17      3.09 o 
   4   5   1       36.71       40.13      7.28 o 
   5   5   1      134.13      128.62     15.64 o 
   6   5   1        1.62       21.19     13.99 o 
   7   5   1        1.73       35.94     28.83 o 
  -7   6   1        4.32       24.80     15.61 o 
  -6   6   1       34.91       27.34     11.98 o 
  -5   6   1       48.99       57.25      8.68 o 
  -4   6   1       47.38       68.27      8.68 o 
  -3   6   1       41.38       47.75      4.86 o 
  -2   6   1     2086.29     1890.84    104.68 o 
  -1   6   1     2624.23     2769.32     69.60 o 
   0   6   1      144.80      121.14      5.35 o 
   1   6   1     1041.84     1054.11     25.82 o 
   2   6   1      670.88      651.67     26.43 o 
   3   6   1      498.11      524.28     19.72 o 
   4   6   1       52.12       54.89      7.43 o 
   5   6   1       42.25       40.15      7.33 o 
   6   6   1        0.00        3.55      7.28 o 
   7   6   1       13.18       38.61     18.00 o 
  -6   7   1       22.79       18.06     11.00 o 
  -5   7   1        5.39        0.09      4.84 o 
  -4   7   1      559.75      544.72     28.12 o 
  -3   7   1       95.89      110.51      7.03 o 
  -2   7   1        0.06       -1.16      2.66 o 
  -1   7   1     2361.91     2423.88     65.57 o 
   0   7   1      192.51      214.30      8.13 o 
   1   7   1       14.90        7.94      2.56 o 
   2   7   1      853.00      785.83     24.46 o 
   3   7   1        0.03        1.76      3.16 o 
   4   7   1      290.79      258.92     16.15 o 
   5   7   1       28.51       34.31      8.66 o 
   6   7   1       18.19        3.99     10.19 o 
  -6   8   1        0.12       -3.55      8.07 o 
  -5   8   1       25.99       42.46      8.51 o 
  -4   8   1      159.38      150.94     13.00 o 
  -3   8   1      102.97      109.86      8.97 o 
  -2   8   1        0.02        2.41      5.84 o 
  -1   8   1      233.16      227.28      9.72 o 
   0   8   1       39.50       40.96      6.50 o 
   1   8   1        0.26        3.13      3.05 o 
   2   8   1     1129.95     1086.15     33.05 o 
   3   8   1       42.48       45.00      6.34 o 
   4   8   1        0.74        4.56      6.66 o 
   5   8   1       11.18        4.16      6.67 o 
   6   8   1        5.69       -5.81      8.99 o 
  -6   9   1       18.15       37.52     16.12 o 
  -5   9   1      152.37      156.69     21.17 o 
  -4   9   1      180.74      171.66     15.25 o 
  -3   9   1      248.83      234.79     12.65 o 
  -2   9   1      184.22      170.78     10.20 o 
  -1   9   1       59.47       69.01      8.31 o 
   0   9   1      243.73      238.57     10.63 o 
   1   9   1       29.03       42.98      4.65 o 
   2   9   1       95.37       93.89      9.65 o 
   3   9   1      109.08      102.80      7.83 o 
   4   9   1       43.59       37.33      9.46 o 
   5   9   1        0.60        5.43      7.78 o 
   6   9   1        2.11       14.73     12.98 o 
  -5  10   1        9.70       13.31      9.02 o 
  -4  10   1        0.21       -7.46      8.70 o 
  -3  10   1      203.76      181.95     14.78 o 
  -2  10   1       20.38       30.21      7.20 o 
  -1  10   1       44.80       35.73      5.19 o 
   0  10   1       95.91      109.49     10.23 o 
   1  10   1      102.63      101.04      8.38 o 
   2  10   1      219.30      231.49     15.75 o 
   3  10   1      225.47      199.98     15.82 o 
   4  10   1        0.06        6.86      7.71 o 
   5  10   1        0.13       -0.85      6.68 o 
  -5  11   1        0.21        0.08      7.26 o 
  -4  11   1        0.42       -1.11      8.27 o 
  -3  11   1      112.93      117.01     12.38 o 
  -2  11   1        0.02       -2.69      5.05 o 
  -1  11   1       58.30       65.53      7.75 o 
   0  11   1       29.52       34.30      5.37 o 
   1  11   1      272.79      275.02     16.83 o 
   2  11   1       54.65       39.66      8.86 o 
   3  11   1      149.44      153.02     14.54 o 
   4  11   1        1.71       -4.04      7.75 o 
   5  11   1       10.64       -9.50      9.50 o 
  -5  12   1       54.49       28.33     12.86 o 
  -4  12   1       61.87        6.46      9.17 o 
  -3  12   1        0.06       10.34      7.73 o 
  -2  12   1       57.00       66.10     10.67 o 
  -1  12   1       71.51       82.62      9.85 o 
   0  12   1        5.55       11.27      8.83 o 
   1  12   1       80.95       80.51     10.07 o 
   2  12   1       64.76       88.66     11.74 o 
   3  12   1        0.23        9.23      6.54 o 
   4  12   1       10.54       11.49      9.50 o 
   5  12   1        1.97       15.54     11.64 o 
  -4  13   1        0.74        4.15     13.41 o 
  -3  13   1       21.86       16.26      9.02 o 
  -2  13   1        5.05       -7.19      7.19 o 
  -1  13   1       34.90       47.71     11.84 o 
   0  13   1        0.25       -2.25      6.65 o 
   1  13   1       18.98       23.46      7.62 o 
   2  13   1        1.12       20.11     10.84 o 
   3  13   1       25.53       22.12      8.22 o 
   4  13   1        6.96        9.78     10.22 o 
  -3  14   1       40.68       21.58     13.45 o 
  -2  14   1       25.61       34.33     11.52 o 
  -1  14   1       11.06       17.81      9.41 o 
   0  14   1       24.33        9.14      8.23 o 
   1  14   1       56.76       43.66     12.19 o 
   2  14   1       12.34       24.63      9.44 o 
   3  14   1        4.74       18.25     11.20 o 
  -2  15   1       26.22       53.12     15.13 o 
  -1  15   1        9.10       21.92     11.13 o 
   0  15   1        1.15        0.25      7.45 o 
   1  15   1       22.40       -1.75      9.14 o 
   2  15   1       33.99       25.44     12.06 o 
  -1  16   1       25.90       23.53     14.37 o 
   0  16   1       24.60       57.22     15.54 o 
   1  16   1        0.39       -1.18     10.98 o 
  -7   0   2       26.68       68.84     19.24 o 
  -6   0   2      177.32      185.69     29.55 o 
  -5   0   2        5.39      -10.92     10.92 o 
  -4   0   2       55.79       60.57     14.93 o 
  -3   0   2      439.89      472.55     13.20 o 
  -2   0   2     3269.82     3169.98     72.18 o 
  -1   0   2      129.62      153.47      7.25 o 
   1   0   2      656.88      616.07     12.68 o 
   2   0   2     1491.32     1584.21     42.04 o 
   3   0   2      520.83      597.07     21.56 o 
   4   0   2      206.03      228.07     11.78 o 
   5   0   2       36.35       64.96     16.85 o 
   6   0   2      257.83      216.53     27.59 o 
   7   0   2       17.84       23.15     16.09 o 
  -7   1   2        7.74       -0.02      7.43 o 
  -6   1   2       22.14        2.90      7.73 o 
  -5   1   2        0.11       20.03      8.61 o 
  -4   1   2       10.53       11.66      3.20 o 
  -3   1   2     1905.31     1981.38     68.33 o 
  -2   1   2     2740.34     2746.46     61.93 o 
  -1   1   2     4691.92     4124.40     68.47 o 
   1   1   2     2456.85     2184.86     30.53 o 
   2   1   2      867.01      870.52     18.02 o 
   3   1   2      301.07      282.49     10.23 o 
   4   1   2      145.46      134.44      8.67 o 
   5   1   2      169.70      192.42     17.04 o 
   6   1   2        0.09       -3.10      7.22 o 
   7   1   2        2.32       19.26     10.00 o 
  -7   2   2        4.93        2.45      8.54 o 
  -6   2   2        4.54        1.60      7.18 o 
  -5   2   2      491.47      477.22     38.75 o 
  -4   2   2      451.02      439.13     18.21 o 
  -3   2   2      162.78      180.17      8.32 o 
  -2   2   2     1385.68     1560.71     52.20 o 
  -1   2   2     5372.55     4755.78    105.91 o 
   0   2   2     1089.48      865.64     17.19 o 
   1   2   2       62.45       77.05      4.86 o 
   2   2   2     4002.08     3652.59    126.69 o 
   3   2   2      413.34      464.17     16.61 o 
   4   2   2       71.20       91.63     11.01 o 
   5   2   2      302.99      311.45     17.70 o 
   6   2   2        2.23        2.36      5.87 o 
   7   2   2        5.83        4.01      8.87 o 
  -7   3   2       29.99       31.17     12.31 o 
  -6   3   2       18.02       16.13      8.15 o 
  -5   3   2       62.20       62.26      7.08 o 
  -4   3   2       42.66       34.91      7.53 o 
  -3   3   2        3.47        3.27      2.90 o 
  -2   3   2       45.70       41.57      3.13 o 
  -1   3   2       14.72       17.45      2.08 o 
   0   3   2    22946.34    19564.56    331.52 o 
   1   3   2      257.84      244.96      5.01 o 
   2   3   2        2.72       -0.46      1.65 o 
   3   3   2      472.14      479.21     13.12 o 
   4   3   2       16.43       13.72      5.31 o 
   5   3   2        0.22        5.28      4.46 o 
   6   3   2        3.79        1.14      6.55 o 
   7   3   2        8.57       28.28     12.11 o 
  -7   4   2       33.16       15.15     10.07 o 
  -6   4   2       37.84       53.64     11.48 o 
  -5   4   2      299.60      299.56     17.22 o 
  -4   4   2      255.34      196.18     18.74 o 
  -3   4   2      716.56      667.53     35.86 o 
  -2   4   2       32.04       48.72      6.05 o 
  -1   4   2     1944.47     1823.25     37.65 o 
   0   4   2      280.09      278.09      7.29 o 
   1   4   2       31.03       30.16      2.03 o 
   2   4   2        8.39       13.13      4.19 o 
   3   4   2      278.02      246.39     14.31 o 
   4   4   2      244.56      255.78     14.13 o 
   5   4   2        2.28       -0.02      4.55 o 
   6   4   2       73.30       71.08     12.89 o 
   7   4   2        7.95       23.61     14.07 o 
  -7   5   2       27.00       30.07     13.22 o 
  -6   5   2       35.34       39.62     19.19 o 
  -5   5   2      176.80      151.10     21.97 o 
  -4   5   2       73.48       76.38      8.08 o 
  -3   5   2        9.51       18.68      4.12 o 
  -2   5   2        6.84        9.72      2.96 o 
  -1   5   2      514.63      496.13     12.98 o 
   0   5   2       90.70       73.53      3.96 o 
   1   5   2     6504.71     6041.04    127.12 o 
   2   5   2      375.28      356.37     10.96 o 
   3   5   2        8.44       11.60      3.42 o 
   4   5   2      445.60      452.66     22.02 o 
   5   5   2       57.63       72.87     10.47 o 
   6   5   2       15.22       12.09      8.01 o 
   7   5   2        2.41        3.30      9.07 o 
  -7   6   2       34.09       16.75     14.71 o 
  -6   6   2        3.93       14.63      9.12 o 
  -5   6   2       74.24       85.30     10.14 o 
  -4   6   2      302.62      305.75     18.55 o 
  -3   6   2      513.95      502.44     21.02 o 
  -2   6   2      122.25      120.31      7.57 o 
  -1   6   2      162.42      169.00     12.59 o 
   0   6   2      241.41      216.35      7.29 o 
   1   6   2     1076.36     1109.14     26.43 o 
   2   6   2     1697.53     1747.52     49.02 o 
   3   6   2      215.86      225.02     11.82 o 
   4   6   2      128.91      136.60     14.36 o 
   5   6   2      110.65      122.02     12.93 o 
   6   6   2       13.20       16.26      8.75 o 
   7   6   2        4.75       -4.35     17.22 o 
  -6   7   2        5.07       12.36      9.49 o 
  -5   7   2        1.57       -1.89      4.59 o 
  -4   7   2      160.11      154.33     12.30 o 
  -3   7   2      162.74      142.54      8.87 o 
  -2   7   2       19.41       18.66      3.35 o 
  -1   7   2       83.18       72.75      6.21 o 
   0   7   2       57.85       63.78      5.49 o 
   1   7   2     1074.96     1069.59     28.22 o 
   2   7   2      497.56      475.25     15.30 o 
   3   7   2       39.51       45.40      5.91 o 
   4   7   2       28.63       35.22      7.48 o 
   5   7   2       23.58       32.52     14.39 o 
   6   7   2       24.54        9.73     10.08 o 
  -6   8   2        0.10       14.63     15.74 o 
  -5   8   2       25.90       23.45      8.51 o 
  -4   8   2      192.90      162.02     13.60 o 
  -3   8   2      423.05      414.72     18.32 o 
  -2   8   2      271.44      240.65     13.80 o 
  -1   8   2       54.23       58.36      5.47 o 
   0   8   2       68.06       70.45      5.36 o 
   1   8   2       43.90       64.21      8.57 o 
   2   8   2      282.05      289.99     15.56 o 
   3   8   2       33.51       39.74      5.43 o 
   4   8   2       16.44       29.93     11.01 o 
   5   8   2        4.69        1.80      6.35 o 
   6   8   2        0.13        3.16     10.04 o 
  -6   9   2       16.71       20.33     13.86 o 
  -5   9   2       64.57       64.15     13.18 o 
  -4   9   2      120.41      106.07     10.12 o 
  -3   9   2       44.43       58.15      6.30 o 
  -2   9   2        4.68        4.77      3.80 o 
  -1   9   2        0.26        2.47      3.57 o 
   0   9   2        0.16       -1.51      2.74 o 
   1   9   2      122.07      112.27      9.59 o 
   2   9   2      218.76      226.52     14.62 o 
   3   9   2      246.30      236.72     16.09 o 
   4   9   2       29.82       27.08      8.98 o 
   5   9   2       20.31       10.54      7.69 o 
   6   9   2       18.06        8.61     12.34 o 
  -6  10   2        0.23        7.92     10.65 o 
  -5  10   2        1.88        6.72      8.28 o 
  -4  10   2        1.58        5.39      7.29 o 
  -3  10   2       50.53       41.57      8.38 o 
  -2  10   2      128.49      130.69     13.61 o 
  -1  10   2       12.98       13.78      4.40 o 
   0  10   2      185.98      195.73     10.69 o 
   1  10   2      132.59      157.99     14.65 o 
   2  10   2      222.85      220.59     14.14 o 
   3  10   2      158.80      153.15     17.73 o 
   4  10   2       11.03        8.15      7.29 o 
   5  10   2        2.76        7.05     10.08 o 
  -5  11   2        0.15        5.84      9.52 o 
  -4  11   2       49.59       63.49     12.82 o 
  -3  11   2        9.68        7.76      5.71 o 
  -2  11   2        5.41       18.15      5.37 o 
  -1  11   2       11.75       15.28      4.33 o 
   0  11   2       71.60       78.45      8.78 o 
   1  11   2       94.97      109.55     10.89 o 
   2  11   2       67.21       51.84      8.37 o 
   3  11   2      255.23      262.52     22.32 o 
   4  11   2        8.80        1.57      8.39 o 
   5  11   2        1.82       -7.10      9.25 o 
  -5  12   2        0.01       11.44      9.49 o 
  -4  12   2        0.45       -7.54      8.63 o 
  -3  12   2        1.81        8.08      5.99 o 
  -2  12   2       54.29       77.07     13.08 o 
  -1  12   2        0.12        3.20      4.30 o 
   0  12   2       92.64       94.15     10.23 o 
   1  12   2        0.08        8.91      5.75 o 
   2  12   2       63.08       55.89     13.32 o 
   3  12   2      302.13      243.45     18.73 o 
   4  12   2       24.77       19.70     11.29 o 
   5  12   2        0.69       -6.38      9.94 o 
  -4  13   2        2.62       20.74     10.98 o 
  -3  13   2        2.00        4.54      7.65 o 
  -2  13   2       89.43      101.45     13.46 o 
  -1  13   2       33.68       48.44     14.22 o 
   0  13   2      191.81      193.33     15.00 o 
   1  13   2       19.52       19.50      7.35 o 
   2  13   2        2.61        1.05      4.77 o 
   3  13   2        3.23        6.65      8.25 o 
   4  13   2       27.04       37.02     13.46 o 
  -3  14   2       38.29       54.18     15.54 o 
  -2  14   2       31.66       38.93     11.99 o 
  -1  14   2        2.13       16.12     15.43 o 
   0  14   2       21.22       33.40     11.20 o 
   1  14   2        8.62       84.88     50.16 o 
   2  14   2       17.17       21.90      9.12 o 
   3  14   2        1.75       -3.48      7.50 o 
  -2  15   2       21.35       22.47     10.83 o 
  -1  15   2        6.65        8.95      9.41 o 
   0  15   2       29.12       22.23     11.48 o 
   1  15   2       21.56       10.82      9.99 o 
   2  15   2        4.42       14.99      9.92 o 
  -1  16   2       45.38       42.13     19.57 o 
   0  16   2        0.56        6.89     11.69 o 
   1  16   2        2.54       10.69     12.41 o 
  -7   1   3        9.72       21.67     14.61 o 
  -6   1   3       54.76       65.85     13.65 o 
  -5   1   3       86.71       85.73     11.20 o 
  -4   1   3      519.55      529.47     18.89 o 
  -3   1   3      139.31       98.31     10.35 o 
  -2   1   3      134.50      115.66      4.07 o 
  -1   1   3       18.17       23.67      1.50 o 
   1   1   3     1136.76     1056.97     38.57 o 
   2   1   3      778.74      754.97     17.48 o 
   3   1   3       36.73       37.63      3.35 o 
   4   1   3      449.45      426.11     13.54 o 
   5   1   3        9.34       -6.65      6.65 o 
   6   1   3       10.80       21.77     12.34 o 
   7   1   3       26.14       16.05     13.31 o 
  -7   2   3       23.92       27.36     17.22 o 
  -6   2   3      218.94      210.08     22.92 o 
  -5   2   3      211.70      196.02     16.17 o 
  -4   2   3       36.69       40.74      7.52 o 
  -3   2   3     1315.07     1354.80     43.11 o 
  -2   2   3       36.43       39.16      2.34 o 
  -1   2   3    16046.75    14528.56    254.55 o 
   0   2   3      418.88      487.00      9.69 o 
   1   2   3     3721.69     3352.65     78.35 o 
   2   2   3       64.15       56.78      3.92 o 
   3   2   3      114.22      107.00      5.69 o 
   4   2   3       60.99       71.45      9.92 o 
   5   2   3      278.67      322.52     19.10 o 
   6   2   3        4.11        4.71      7.37 o 
   7   2   3        0.40       11.15     10.12 o 
  -7   3   3       37.89       40.11     13.60 o 
  -6   3   3       58.25       45.51     11.12 o 
  -5   3   3       65.73       79.12      9.69 o 
  -4   3   3        6.98        7.26      4.41 o 
  -3   3   3      816.38      859.66     28.39 o 
  -2   3   3     7090.61     7027.29    142.45 o 
  -1   3   3     1922.04     1825.81     37.52 o 
   0   3   3     1393.41     1308.62     22.44 o 
   1   3   3    26243.25    21369.40    452.58 o 
   2   3   3      370.89      443.21     10.85 o 
   3   3   3        9.62       27.20      5.64 o 
   4   3   3        6.26        3.66      5.02 o 
   5   3   3      208.56      193.47     13.82 o 
   6   3   3      190.23      188.22     21.22 o 
   7   3   3        0.14        6.32     13.48 o 
  -7   4   3        2.36       -4.82      7.64 o 
  -6   4   3      124.78      126.87     23.08 o 
  -5   4   3      186.78      163.31     15.58 o 
  -4   4   3      114.88       89.59     11.29 o 
  -3   4   3     1217.49     1093.31     55.21 o 
  -2   4   3      113.20      110.77      5.20 o 
  -1   4   3     1699.18     1696.69     47.65 o 
   0   4   3     1458.14     1525.59     30.84 o 
   1   4   3      224.42      221.63      5.40 o 
   2   4   3        2.04        5.51      2.66 o 
   3   4   3      510.72      535.46     16.22 o 
   4   4   3       42.34       52.89      6.61 o 
   5   4   3        1.78       -4.18      6.16 o 
   6   4   3       11.73       30.18     18.95 o 
   7   4   3       15.05       21.05     11.51 o 
  -7   5   3       30.35        9.31      9.60 o 
  -6   5   3       44.97       17.10      9.47 o 
  -5   5   3        2.71       -4.25      4.25 o 
  -4   5   3      100.12       98.18      9.51 o 
  -3   5   3      823.84      893.89     27.53 o 
  -2   5   3        7.00        9.07      5.57 o 
  -1   5   3      587.06      601.09     17.43 o 
   0   5   3      341.37      357.09      9.89 o 
   1   5   3        6.34        8.21      1.85 o 
   2   5   3     7006.07     7236.09    201.44 o 
   3   5   3      100.39      104.22      5.63 o 
   4   5   3      791.31      814.95     34.72 o 
   5   5   3       27.62       23.46      6.51 o 
   6   5   3        0.07        6.35      6.69 o 
   7   5   3       21.67       47.43     24.54 o 
  -7   6   3        3.82       19.59     20.44 o 
  -6   6   3       19.93       16.45      9.33 o 
  -5   6   3        1.83       -5.89      5.89 o 
  -4   6   3     1418.82     1413.98     59.10 o 
  -3   6   3       48.47       60.04      4.83 o 
  -2   6   3       48.05       44.93      4.26 o 
  -1   6   3      105.92      118.88      6.64 o 
   0   6   3        8.53       11.55      3.39 o 
   1   6   3      331.59      332.13      8.11 o 
   2   6   3        9.40        4.72      4.31 o 
   3   6   3        0.14       -2.93      2.93 o 
   4   6   3        3.71        6.36      4.92 o 
   5   6   3        4.33       13.09      6.21 o 
   6   6   3        1.52       14.18      8.30 o 
  -6   7   3       97.78      133.33     19.50 o 
  -5   7   3       77.46       85.47     10.75 o 
  -4   7   3        3.64       -1.58      5.15 o 
  -3   7   3       37.75       39.63      4.29 o 
  -2   7   3        7.18        9.59      3.16 o 
  -1   7   3      107.16      115.74      7.21 o 
   0   7   3        0.01        1.51      1.99 o 
   1   7   3     1606.36     1693.65     39.96 o 
   2   7   3       77.34       63.73      7.21 o 
   3   7   3       97.07       97.10      6.65 o 
   4   7   3       58.69       67.51      9.39 o 
   5   7   3       71.01       72.30      9.56 o 
   6   7   3        0.00        1.41      9.97 o 
  -6   8   3        0.03       10.16      8.86 o 
  -5   8   3       31.09       32.59      8.92 o 
  -4   8   3      178.90      185.65     14.13 o 
  -3   8   3      142.13      133.38      9.81 o 
  -2   8   3       38.07       37.29      5.05 o 
  -1   8   3     1131.69     1141.88     39.71 o 
   0   8   3        0.34        7.01      2.71 o 
   1   8   3       42.45       41.44      3.44 o 
   2   8   3       20.66       25.05      5.04 o 
   3   8   3       42.14       53.07      6.49 o 
   4   8   3        3.57        7.05      6.85 o 
   5   8   3      141.86      134.93     16.79 o 
   6   8   3        1.89       15.98     12.83 o 
  -6   9   3       31.41       30.88     13.47 o 
  -5   9   3      204.38      222.32     20.37 o 
  -4   9   3        5.86       12.63      6.38 o 
  -3   9   3        7.87        3.91      3.74 o 
  -2   9   3      257.61      271.19     12.93 o 
  -1   9   3       29.56       37.74      5.00 o 
   0   9   3        9.01        7.73      5.25 o 
   1   9   3       16.63       19.31      6.76 o 
   2   9   3       26.70       43.11      7.11 o 
   3   9   3        0.37        4.43      5.06 o 
   4   9   3        4.49        1.40      6.19 o 
   5   9   3       23.26       15.94      8.77 o 
   6   9   3        1.19       -5.49     11.40 o 
  -6  10   3        0.42       -3.90     11.35 o 
  -5  10   3       13.03       20.59     12.47 o 
  -4  10   3       23.65       21.00      6.85 o 
  -3  10   3       19.48       29.87      5.26 o 
  -2  10   3       84.34       83.85      7.64 o 
  -1  10   3       45.30       55.21      6.48 o 
   0  10   3      198.22      212.68     10.74 o 
   1  10   3      118.45      109.73     10.57 o 
   2  10   3       85.05      103.75     11.06 o 
   3  10   3      176.29      152.09     14.48 o 
   4  10   3       90.98       83.79     13.93 o 
   5  10   3        3.35       -0.56      6.25 o 
  -5  11   3        6.10        3.33      8.83 o 
  -4  11   3        0.81        2.50      6.97 o 
  -3  11   3      275.17      259.80     19.13 o 
  -2  11   3       10.79       23.61      6.31 o 
  -1  11   3      101.22      106.32      8.73 o 
   0  11   3       98.13      104.02     10.75 o 
   1  11   3      140.15      145.15     12.26 o 
   2  11   3        1.10        2.05      5.27 o 
   3  11   3       31.03       32.09      7.91 o 
   4  11   3        0.00       -7.78      8.47 o 
   5  11   3        2.03        7.04      8.06 o 
  -5  12   3        2.77       -1.90      9.01 o 
  -4  12   3        7.50       24.77     10.44 o 
  -3  12   3        0.05       21.17     14.26 o 
  -2  12   3       49.98       71.39     10.25 o 
  -1  12   3       16.37       22.15      5.64 o 
   0  12   3       37.96       50.55      8.65 o 
   1  12   3       24.48       25.83      7.88 o 
   2  12   3      321.88      312.33     21.63 o 
   3  12   3        0.00        4.02      7.38 o 
   4  12   3       45.30       11.01      9.65 o 
   5  12   3        3.22       -2.48      8.84 o 
  -4  13   3        1.73        4.69      8.80 o 
  -3  13   3       41.08       35.65     12.36 o 
  -2  13   3       70.07       71.45     11.08 o 
  -1  13   3      237.98      260.08     27.91 o 
   0  13   3       35.38       35.29      8.26 o 
   1  13   3        1.40        5.10      6.14 o 
   2  13   3        0.41        2.84      5.38 o 
   3  13   3       14.36       18.46      8.73 o 
   4  13   3        3.91        7.09     11.19 o 
  -3  14   3       36.54        6.45     11.50 o 
  -2  14   3        0.80       -8.77      8.77 o 
  -1  14   3        1.49       -2.55      8.47 o 
   0  14   3       22.90       64.83     25.01 o 
   1  14   3       77.10      107.81     28.20 o 
   2  14   3        5.83       12.20      8.19 o 
   3  14   3       42.84       30.05     11.94 o 
  -2  15   3       48.70       50.70     16.62 o 
  -1  15   3        3.30       18.54     10.36 o 
   0  15   3       15.70       14.63     10.02 o 
   1  15   3        0.81       -5.45      8.31 o 
   2  15   3        0.69       11.62     11.38 o 
  -1  16   3       33.78       24.84     14.23 o 
   0  16   3      106.11      102.82     26.89 o 
   1  16   3       15.63        1.25     10.15 o 
  -7   0   4       14.43       14.82     15.65 o 
  -6   0   4      614.42      601.27     62.20 o 
  -5   0   4       25.04       59.27     13.29 o 
  -4   0   4        8.26        5.90      7.79 o 
  -3   0   4      217.07      224.32     16.22 o 
  -2   0   4     1455.89     1352.51     34.62 o 
  -1   0   4     5886.41     5188.39    265.47 o 
   0   0   4     3065.44     2643.73     49.01 o 
   1   0   4    10226.20     8705.06    312.07 o 
   2   0   4     2740.50     2205.17    227.90 o 
   3   0   4       18.74       33.55     11.32 o 
   4   0   4      704.91      731.39     31.27 o 
   5   0   4        2.73       -4.61      8.69 o 
   6   0   4      104.61      107.56     19.21 o 
   7   0   4        1.79       -0.62     10.70 o 
  -7   1   4       35.05       47.97     14.71 o 
  -6   1   4       12.37       28.40     12.64 o 
  -5   1   4      162.97      196.74     16.95 o 
  -4   1   4       30.48       44.47     10.24 o 
  -3   1   4       46.33       37.74      4.77 o 
  -2   1   4     3683.09     3583.30     63.35 o 
  -1   1   4     2400.95     2312.27     35.65 o 
   0   1   4      547.67      468.95      4.27 o 
   1   1   4     6943.06     6450.84    122.77 o 
   2   1   4      178.63      199.19      8.41 o 
   3   1   4     2482.00     2593.94     60.93 o 
   4   1   4       44.37       46.75      6.51 o 
   5   1   4      885.75      909.29     49.08 o 
   6   1   4      175.83      171.38     19.55 o 
   7   1   4       12.88       21.89     14.28 o 
  -7   2   4       26.86       32.85     13.19 o 
  -6   2   4       27.74       46.05     10.85 o 
  -5   2   4      192.34      197.37     19.31 o 
  -4   2   4      317.73      324.94     15.28 o 
  -3   2   4       17.18       31.66      3.99 o 
  -2   2   4      573.87      586.71     10.97 o 
  -1   2   4      150.79      152.78      5.63 o 
   0   2   4      678.73      691.59     12.27 o 
   1   2   4     4839.02     4326.72    122.20 o 
   2   2   4        0.01        5.51      4.36 o 
   3   2   4      577.57      618.11     22.94 o 
   4   2   4       63.71       77.58      7.88 o 
   5   2   4       45.14       54.08      8.08 o 
   6   2   4        3.66       -8.30      8.30 o 
   7   2   4        2.45       16.54     11.07 o 
  -7   3   4      116.57      117.07     19.85 o 
  -6   3   4       16.47       21.17      7.67 o 
  -5   3   4      178.98      163.67     12.37 o 
  -4   3   4       17.13       34.98      8.01 o 
  -3   3   4        2.94        4.94      3.63 o 
  -2   3   4     1913.03     1879.25     37.92 o 
  -1   3   4       68.04       78.37      4.68 o 
   0   3   4     7789.69     7411.08     95.47 o 
   1   3   4      784.75      713.01     17.37 o 
   2   3   4     1109.06     1256.62     28.13 o 
   3   3   4      261.64      277.23      9.71 o 
   4   3   4       12.13        7.85      4.41 o 
   5   3   4      135.28      120.18     14.64 o 
   6   3   4      201.81      204.67     21.74 o 
   7   3   4       14.64        4.09      8.28 o 
  -7   4   4       90.15       73.54     15.72 o 
  -6   4   4       53.49       79.34     14.19 o 
  -5   4   4       89.51       74.65      8.98 o 
  -4   4   4       62.49       68.71     11.98 o 
  -3   4   4       39.29       34.20      5.61 o 
  -2   4   4        2.41        0.88      1.62 o 
  -1   4   4      432.61      430.52     15.62 o 
   0   4   4     3830.80     3727.17     67.26 o 
   1   4   4        1.15        2.12      0.98 o 
   2   4   4      199.74      208.41      7.70 o 
   3   4   4       20.99       20.57      3.98 o 
   4   4   4      348.84      385.04     19.67 o 
   5   4   4      123.46      137.35     16.60 o 
   6   4   4        0.15       -5.76      7.62 o 
   7   4   4        0.92      -10.21     10.21 o 
  -7   5   4        0.27        0.04      8.15 o 
  -6   5   4       25.81       23.78     11.42 o 
  -5   5   4      228.18      276.30     22.57 o 
  -4   5   4        3.42       -0.40      3.97 o 
  -3   5   4       60.16       59.74      6.98 o 
  -2   5   4        0.91        1.14      2.09 o 
  -1   5   4      393.00      403.84     17.80 o 
   0   5   4      952.47      920.98     23.18 o 
   1   5   4        1.93        4.44      0.78 o 
   2   5   4        3.61       11.49      3.07 o 
   3   5   4        0.00       11.10      4.16 o 
   4   5   4       13.06        3.65      3.96 o 
   5   5   4       95.68       92.27     10.21 o 
   6   5   4       35.00       31.92      9.81 o 
   7   5   4        1.27        0.16     10.42 o 
  -7   6   4        2.32       -3.70      9.33 o 
  -6   6   4        9.57       -1.45      7.35 o 
  -5   6   4      266.05      269.18     18.59 o 
  -4   6   4       52.01       62.53      9.78 o 
  -3   6   4      297.56      276.98     11.31 o 
  -2   6   4       32.81       40.08      3.66 o 
  -1   6   4        1.91        5.77      3.27 o 
   0   6   4      121.90      144.30      9.17 o 
   1   6   4      121.49      102.08      4.86 o 
   2   6   4        3.13        6.02      4.22 o 
   3   6   4       83.69       74.77      5.72 o 
   4   6   4      318.14      311.63     18.00 o 
   5   6   4       47.34       49.55      8.41 o 
   6   6   4        1.46        3.69      7.29 o 
  -6   7   4        8.62       13.54      9.17 o 
  -5   7   4        0.02       -0.36      4.88 o 
  -4   7   4      478.79      489.43     27.03 o 
  -3   7   4       55.86       52.16      6.11 o 
  -2   7   4      233.01      248.39     10.25 o 
  -1   7   4       73.22       87.74      5.23 o 
   0   7   4        7.15        9.92      4.32 o 
   1   7   4      118.91      126.62      7.97 o 
   2   7   4     1220.13     1104.04     32.19 o 
   3   7   4       29.35       29.40      4.08 o 
   4   7   4       49.81       41.07      6.00 o 
   5   7   4       10.96       14.15      6.48 o 
   6   7   4       34.63       26.47     13.89 o 
  -6   8   4        0.19       -0.93     15.27 o 
  -5   8   4       34.91       29.75      9.13 o 
  -4   8   4      361.06      346.15     21.85 o 
  -3   8   4      257.61      219.19     11.89 o 
  -2   8   4      119.24      115.32      7.83 o 
  -1   8   4       14.56       30.47      5.80 o 
   0   8   4       79.82       84.18      5.00 o 
   1   8   4      239.39      297.45     15.22 o 
   2   8   4        0.48        9.17      4.84 o 
   3   8   4      681.59      663.85     35.39 o 
   4   8   4        7.19       26.47      7.84 o 
   5   8   4       25.89       26.72      8.93 o 
   6   8   4        0.73       -9.87     11.72 o 
  -6   9   4        8.08        9.19     11.95 o 
  -5   9   4       56.49       47.20      9.49 o 
  -4   9   4        0.82        0.13      5.97 o 
  -3   9   4       17.60       27.75      6.06 o 
  -2   9   4        0.24        3.13      5.08 o 
  -1   9   4      370.24      379.03     16.11 o 
   0   9   4      500.03      542.29     18.73 o 
   1   9   4      532.04      553.43     52.56 o 
   2   9   4       25.82       29.17      7.58 o 
   3   9   4      345.81      350.09     25.12 o 
   4   9   4        0.42        5.92      7.51 o 
   5   9   4       19.96        2.47      7.46 o 
   6   9   4        5.04        5.43     14.01 o 
  -5  10   4       10.35        8.63      8.13 o 
  -4  10   4        4.94        3.94      5.45 o 
  -3  10   4       36.92       33.13      6.41 o 
  -2  10   4        1.72        3.89      4.21 o 
  -1  10   4       36.89       45.00      5.80 o 
   0  10   4     1065.71     1084.54     37.40 o 
   1  10   4       17.13       18.18      6.20 o 
   2  10   4      152.56      157.48     13.55 o 
   3  10   4      133.06      132.72     13.83 o 
   4  10   4       30.37       35.99     13.70 o 
   5  10   4       13.83       16.79      9.52 o 
  -5  11   4        0.52       13.71      9.21 o 
  -4  11   4       66.49       72.65     13.21 o 
  -3  11   4       19.77       16.00      4.98 o 
  -2  11   4      240.13      211.13     13.25 o 
  -1  11   4       37.38       59.38     11.49 o 
   0  11   4      100.82       97.95     10.32 o 
   1  11   4       45.66       49.40      7.88 o 
   2  11   4      118.14      147.45     13.35 o 
   3  11   4        8.86       15.98      6.99 o 
   4  11   4       37.86       24.12      9.74 o 
   5  11   4       18.59       32.60     12.21 o 
  -5  12   4       16.71       17.89     11.79 o 
  -4  12   4        0.25       -1.83      9.80 o 
  -3  12   4       68.63       72.09     10.20 o 
  -2  12   4        1.39        4.10      5.63 o 
  -1  12   4       33.52       58.79      9.01 o 
   0  12   4      147.80      166.00     15.16 o 
   1  12   4       10.42       13.35      6.51 o 
   2  12   4        5.04        9.45      6.74 o 
   3  12   4       17.61       18.93      7.90 o 
   4  12   4       33.50       17.31      9.27 o 
  -4  13   4        5.59       40.75     12.94 o 
  -3  13   4       88.64       78.68     19.08 o 
  -2  13   4       70.27       75.76     13.18 o 
  -1  13   4       10.56       20.47      9.93 o 
   0  13   4        3.40       -3.56      8.38 o 
   1  13   4        3.87       -0.80      5.49 o 
   2  13   4       13.65       24.76      8.50 o 
   3  13   4       55.18       21.07      9.35 o 
   4  13   4        0.32       15.79     15.76 o 
  -3  14   4        0.95       16.55     12.75 o 
  -2  14   4      156.19      164.54     20.54 o 
  -1  14   4      201.99      186.03     24.78 o 
   0  14   4       40.89       47.71     11.52 o 
   1  14   4        0.00       -2.14      6.10 o 
   2  14   4        8.22        6.08      6.01 o 
   3  14   4        0.02       12.71     10.08 o 
  -2  15   4       14.15       19.08     20.60 o 
  -1  15   4        1.63        2.26      9.71 o 
   0  15   4        9.74        7.43     10.45 o 
   1  15   4       44.38       40.65     14.50 o 
   2  15   4       12.09        6.84     10.72 o 
  -1  16   4       80.12       46.85     17.18 o 
   0  16   4        0.91        3.56     10.76 o 
  -7   1   5        2.65       -6.77      9.58 o 
  -6   1   5       51.52       55.31     22.32 o 
  -5   1   5      171.25      173.63     17.95 o 
  -4   1   5      327.13      349.36     18.15 o 
  -3   1   5      696.29      710.26     22.98 o 
  -2   1   5     3246.25     3231.96     61.38 o 
  -1   1   5     1310.84     1339.51     28.85 o 
   0   1   5     3599.16     3379.10     38.05 o 
   1   1   5       78.16       87.36      3.42 o 
   2   1   5       22.70       29.38      3.42 o 
   3   1   5      200.40      241.23     10.35 o 
   4   1   5      274.47      263.30     10.02 o 
   5   1   5       56.53       56.01      8.50 o 
   6   1   5       72.86       74.53     11.93 o 
   7   1   5        7.80        1.85      8.38 o 
  -7   2   5       31.29       29.28     11.81 o 
  -6   2   5       77.92      105.26     20.61 o 
  -5   2   5      142.54      131.80     15.46 o 
  -4   2   5        2.66        2.71      4.50 o 
  -3   2   5       44.35       54.15      6.08 o 
  -2   2   5      195.33      254.86      6.57 o 
  -1   2   5     3402.21     3402.51     77.67 o 
   0   2   5     5166.82     4953.54     57.09 o 
   1   2   5      457.07      405.26      8.26 o 
   2   2   5     1717.81     1649.54     54.94 o 
   3   2   5       38.11       34.26      3.71 o 
   4   2   5      111.36      109.65      9.17 o 
   5   2   5        0.02        1.64      4.25 o 
   6   2   5       90.83      111.12     14.38 o 
   7   2   5        0.91        4.91     10.23 o 
  -7   3   5       11.50       10.10     10.58 o 
  -6   3   5       12.78       12.53      7.51 o 
  -5   3   5      103.20      104.12      9.84 o 
  -4   3   5      354.39      361.91     17.37 o 
  -3   3   5      425.14      457.94     17.35 o 
  -2   3   5     2565.76     2522.06     56.27 o 
  -1   3   5      857.66      733.43     16.73 o 
   0   3   5     5068.40     5083.07    106.30 o 
   1   3   5      307.49      311.28     10.13 o 
   2   3   5       66.02       66.41      5.04 o 
   3   3   5      228.69      230.79      8.63 o 
   4   3   5       30.78       38.97      5.73 o 
   5   3   5       21.09       28.89     10.15 o 
   6   3   5       58.11       59.46     12.97 o 
   7   3   5       47.10       33.09     11.03 o 
  -7   4   5       15.22       50.79     22.09 o 
  -6   4   5      130.68      120.66     16.70 o 
  -5   4   5        2.07        6.56      6.55 o 
  -4   4   5      755.99      767.91     32.23 o 
  -3   4   5      196.92      241.24      7.54 o 
  -2   4   5       21.64       15.24      3.08 o 
  -1   4   5       55.22       48.93      3.39 o 
   0   4   5     1177.20     1110.66     19.39 o 
   1   4   5      394.92      439.54     16.75 o 
   2   4   5       51.98       64.47      4.87 o 
   3   4   5      646.07      682.94     25.85 o 
   4   4   5      106.47      100.59      8.97 o 
   5   4   5       17.70       20.31      5.81 o 
   6   4   5        1.46       10.21     12.94 o 
   7   4   5       11.24       11.42     22.75 o 
  -7   5   5       17.96        6.63     10.12 o 
  -6   5   5       17.70       25.02     12.09 o 
  -5   5   5        3.35        2.38      4.63 o 
  -4   5   5      117.15      108.46     11.15 o 
  -3   5   5      247.40      230.97      8.77 o 
  -2   5   5       12.12       18.61      3.11 o 
  -1   5   5      139.98      130.36      5.89 o 
   0   5   5      956.05      873.50     18.11 o 
   1   5   5        0.45       -1.25      3.58 o 
   2   5   5        0.03        5.55      2.26 o 
   3   5   5       48.68       57.84      7.53 o 
   4   5   5       52.45       58.00      7.33 o 
   5   5   5      126.08      106.00     10.80 o 
   6   5   5       37.26       59.73     16.64 o 
   7   5   5        1.98        3.89     10.27 o 
  -7   6   5        2.99        7.01     11.79 o 
  -6   6   5        8.04       14.98      9.04 o 
  -5   6   5       24.50       21.50      6.41 o 
  -4   6   5      143.94      170.15     13.99 o 
  -3   6   5       49.70       59.87      5.33 o 
  -2   6   5       98.12      109.57      6.15 o 
  -1   6   5      167.07      177.39      9.61 o 
   0   6   5      360.32      327.68      9.13 o 
   1   6   5     3550.30     3615.96    127.14 o 
   2   6   5        0.14       -0.36      3.37 o 
   3   6   5       24.26       28.57      6.52 o 
   4   6   5       11.11       11.08      4.61 o 
   5   6   5       52.01       49.90     11.14 o 
   6   6   5        2.04        4.23     12.22 o 
  -6   7   5       43.18       37.18     11.95 o 
  -5   7   5       96.62       74.96     10.98 o 
  -4   7   5      396.08      381.78     22.14 o 
  -3   7   5      149.25      159.12      8.41 o 
  -2   7   5      233.19      224.99     10.01 o 
  -1   7   5       40.48       36.99      6.50 o 
   0   7   5       86.69       79.45      6.35 o 
   1   7   5      467.67      521.02     26.19 o 
   2   7   5      275.82      254.49     12.70 o 
   3   7   5      281.28      254.47     15.62 o 
   4   7   5        0.73       13.93      8.54 o 
   5   7   5        2.17        6.22      8.13 o 
   6   7   5        3.28       22.29     11.29 o 
  -6   8   5        3.74        6.68      8.03 o 
  -5   8   5        4.92       11.86      6.75 o 
  -4   8   5       79.79       79.38     11.95 o 
  -3   8   5      155.07      138.78      9.07 o 
  -2   8   5      140.18      143.62      8.56 o 
  -1   8   5      303.24      303.52     12.44 o 
   0   8   5       14.80       15.32      5.89 o 
   1   8   5      618.77      607.40     24.73 o 
   2   8   5      359.44      357.53     17.86 o 
   3   8   5        1.11        0.10      4.12 o 
   4   8   5      194.93      206.41     18.59 o 
   5   8   5       15.11       14.11      8.79 o 
   6   8   5        2.58       23.22     22.39 o 
  -6   9   5        2.30        8.24     11.96 o 
  -5   9   5        0.64        0.67      7.43 o 
  -4   9   5        0.01       -0.86      4.51 o 
  -3   9   5      407.17      411.36     18.35 o 
  -2   9   5      126.42      133.45      9.08 o 
  -1   9   5        8.82       16.44      6.52 o 
   0   9   5       61.54       57.46      4.75 o 
   1   9   5      237.19      225.14     13.88 o 
   2   9   5      181.15      201.11     13.61 o 
   3   9   5       41.91       32.51     10.68 o 
   4   9   5       75.59       66.70     11.94 o 
   5   9   5       15.77       26.03     14.33 o 
   6   9   5        0.73       -0.40      9.74 o 
  -5  10   5       11.49       20.51      9.77 o 
  -4  10   5      134.26       89.48     10.82 o 
  -3  10   5       16.22       47.31     11.23 o 
  -2  10   5       97.96      128.76     14.82 o 
  -1  10   5       54.73       57.24      6.25 o 
   0  10   5       44.16       57.77      7.26 o 
   1  10   5       36.49       48.33      7.28 o 
   2  10   5      102.87      103.55     11.70 o 
   3  10   5      103.22      113.72     11.71 o 
   4  10   5       51.86       51.42     12.11 o 
   5  10   5       16.55       11.74      9.26 o 
  -5  11   5       81.32       82.03     14.82 o 
  -4  11   5        6.61        7.55      9.39 o 
  -3  11   5      251.10      250.76     19.23 o 
  -2  11   5        0.00       -3.66      4.30 o 
  -1  11   5        8.19       -2.30      3.67 o 
   0  11   5      210.89      222.37     14.60 o 
   1  11   5       29.74       29.26      5.97 o 
   2  11   5      156.13      145.91     11.79 o 
   3  11   5       26.10       37.49     12.07 o 
   4  11   5       41.69       58.85     18.81 o 
   5  11   5        3.00       10.20      9.97 o 
  -5  12   5       17.88        0.10      8.83 o 
  -4  12   5        8.79       10.76      9.04 o 
  -3  12   5       28.75       31.09      9.86 o 
  -2  12   5        0.67       -1.71      4.38 o 
  -1  12   5       21.57       17.23      6.35 o 
   0  12   5       23.58       25.39      6.67 o 
   1  12   5        0.25        2.36      4.92 o 
   2  12   5      324.63      331.86     23.19 o 
   3  12   5        1.29        5.32      6.89 o 
   4  12   5       53.61       40.41     11.69 o 
  -4  13   5        0.23       13.44     17.84 o 
  -3  13   5       27.03       23.46     13.05 o 
  -2  13   5        2.11       -8.05      8.05 o 
  -1  13   5      170.97      133.94     12.86 o 
   0  13   5       10.25       25.81      8.89 o 
   1  13   5        5.03        6.22      6.10 o 
   2  13   5       15.84       11.97      7.28 o 
   3  13   5       75.21       54.56     13.40 o 
   4  13   5        7.73        5.04     10.43 o 
  -3  14   5        3.74       32.10     18.73 o 
  -2  14   5        6.99        6.77      8.21 o 
  -1  14   5       58.78       67.60     16.52 o 
   0  14   5        8.83        8.95      7.41 o 
   1  14   5       33.38       36.37      9.71 o 
   2  14   5       23.32       22.51      7.34 o 
   3  14   5       44.39       51.30     23.10 o 
  -2  15   5       21.93       20.00     13.01 o 
  -1  15   5       15.27        4.96      9.59 o 
   0  15   5        7.32        2.93      8.20 o 
   1  15   5       14.83       28.50     17.38 o 
   2  15   5        0.86       -6.00     11.40 o 
   0  16   5       85.44      110.75     23.03 o 
  -7   0   6        1.91       -8.31     14.14 o 
  -6   0   6       46.42       89.48     23.13 o 
  -5   0   6       31.45       44.26     11.11 o 
  -4   0   6      877.66      929.27     62.25 o 
  -3   0   6     1016.55      993.29     32.80 o 
  -2   0   6     2319.43     2495.44     74.31 o 
  -1   0   6     2124.52     2150.33    114.96 o 
   0   0   6    19025.49    15679.93    330.62 o 
   1   0   6      105.65      122.37      6.04 o 
   2   0   6      127.92      145.94      7.25 o 
   3   0   6      145.93      184.34     14.98 o 
   4   0   6      397.46      407.78     22.52 o 
   5   0   6       33.40       35.62     12.62 o 
   6   0   6      321.17      259.13     34.60 o 
   7   0   6       16.20       23.46     16.38 o 
  -7   1   6       32.11       29.53     12.67 o 
  -6   1   6        4.22        6.62      8.29 o 
  -5   1   6       22.86       42.84      9.39 o 
  -4   1   6       15.74        9.49      5.48 o 
  -3   1   6      640.52      677.25     15.84 o 
  -2   1   6     1955.01     2138.75     87.77 o 
  -1   1   6      246.51      277.19     11.59 o 
   0   1   6     8470.74     8156.94    110.03 o 
   1   1   6     1019.49      980.34     19.36 o 
   2   1   6      117.66       93.65      5.21 o 
   3   1   6      609.80      621.95     19.88 o 
   4   1   6       26.25       47.46      9.70 o 
   5   1   6      119.54      102.42      9.53 o 
   6   1   6        3.40       10.87      9.33 o 
   7   1   6        0.58       22.15     12.69 o 
  -7   2   6        9.66       12.95      9.59 o 
  -6   2   6       23.80       47.44     12.23 o 
  -5   2   6        6.19       -4.66     11.18 o 
  -4   2   6       28.75       33.80      7.82 o 
  -3   2   6      568.66      556.26     13.02 o 
  -2   2   6      386.69      386.04     10.43 o 
  -1   2   6      297.93      269.39      6.81 o 
   0   2   6      839.02      853.39     23.42 o 
   1   2   6     4518.88     4160.78     78.13 o 
   2   2   6     1314.52     1383.40     35.78 o 
   3   2   6      271.56      288.36     10.86 o 
   4   2   6       16.71       16.67      4.68 o 
   5   2   6      286.44      248.81     15.96 o 
   6   2   6        8.90       17.01      9.41 o 
   7   2   6       35.34       48.48     13.20 o 
  -7   3   6        3.47        8.43     10.26 o 
  -6   3   6       70.54      100.00     15.02 o 
  -5   3   6       20.27       26.06      8.59 o 
  -4   3   6      646.13      682.41     28.42 o 
  -3   3   6     1231.37     1226.81     48.43 o 
  -2   3   6       98.19       99.16      6.04 o 
  -1   3   6     1329.79     1345.41     30.42 o 
   0   3   6      113.99      105.20      3.81 o 
   1   3   6       79.26       83.28      4.17 o 
   2   3   6      364.02      412.55     13.08 o 
   3   3   6        3.47        3.70      5.10 o 
   4   3   6        0.08       -3.08      3.08 o 
   5   3   6        5.89       12.39      6.44 o 
   6   3   6        8.12       22.35     12.00 o 
   7   3   6        0.87        2.57      8.16 o 
  -7   4   6        7.45        9.75     10.72 o 
  -6   4   6        0.00        3.53      7.62 o 
  -5   4   6      104.28      114.76     10.78 o 
  -4   4   6      472.10      463.53     22.32 o 
  -3   4   6       79.03       84.56      8.49 o 
  -2   4   6      493.26      493.85     13.53 o 
  -1   4   6      893.48      885.90     22.70 o 
   0   4   6       57.49       51.01      4.28 o 
   1   4   6        0.01        6.89      4.59 o 
   2   4   6      839.25      837.59     22.95 o 
   3   4   6      118.80      119.70      6.91 o 
   4   4   6       21.44       20.95      4.04 o 
   5   4   6       12.26       14.69      7.22 o 
   6   4   6      107.50      110.65     16.26 o 
   7   4   6        7.40       10.71     11.23 o 
  -7   5   6       30.14       15.05     10.69 o 
  -6   5   6        1.73        7.62      8.61 o 
  -5   5   6      201.54      189.53     19.21 o 
  -4   5   6      332.92      318.65     17.91 o 
  -3   5   6       52.08       51.66      4.34 o 
  -2   5   6      347.70      341.55     11.30 o 
  -1   5   6      825.24      759.41     40.29 o 
   0   5   6        6.00        2.54      2.20 o 
   1   5   6       31.29       47.17      4.61 o 
   2   5   6      765.95      791.25     20.11 o 
   3   5   6       14.65       23.19      3.78 o 
   4   5   6        0.66        7.18      6.41 o 
   5   5   6       64.63       90.93     13.05 o 
   6   5   6       17.61       46.06     14.82 o 
  -7   6   6       26.97       29.69     15.21 o 
  -6   6   6        1.20        3.31      7.48 o 
  -5   6   6      515.32      483.29     28.40 o 
  -4   6   6     1235.07     1276.94     57.42 o 
  -3   6   6      983.08      981.99     31.10 o 
  -2   6   6      425.70      462.06     15.33 o 
  -1   6   6      153.90      153.15      7.24 o 
   0   6   6      633.73      561.98     15.25 o 
   1   6   6       36.86       55.87      5.34 o 
   2   6   6      848.66      666.07     37.46 o 
   3   6   6      119.65      111.48      6.35 o 
   4   6   6      184.93      162.58     11.79 o 
   5   6   6       34.36       29.56      7.10 o 
   6   6   6        9.48       10.85     11.13 o 
  -6   7   6        4.49        4.32      8.20 o 
  -5   7   6      289.71      294.90     22.17 o 
  -4   7   6        2.45        4.33      6.94 o 
  -3   7   6      353.24      289.35     15.26 o 
  -2   7   6       64.51       66.87      5.80 o 
  -1   7   6       30.94       32.82      4.19 o 
   0   7   6      165.49      159.78      5.97 o 
   1   7   6      769.31      723.65     36.03 o 
   2   7   6        2.29        3.02      6.13 o 
   3   7   6       30.29       33.86      7.98 o 
   4   7   6       73.30       82.10     10.73 o 
   5   7   6        0.54        9.25      7.23 o 
   6   7   6       12.44        1.59      9.57 o 
  -6   8   6        0.07        5.77      8.57 o 
  -5   8   6      175.49      155.86     14.75 o 
  -4   8   6      127.40      104.28     11.36 o 
  -3   8   6      222.84      204.01     11.75 o 
  -2   8   6        0.08       -2.98      3.46 o 
  -1   8   6      339.88      344.49     14.66 o 
   0   8   6      399.50      373.96     13.41 o 
   1   8   6       13.34        8.75      6.25 o 
   2   8   6      346.78      335.58     17.62 o 
   3   8   6        3.34       -2.41      4.59 o 
   4   8   6       58.85       65.50     11.35 o 
   5   8   6       98.35      101.66     14.09 o 
   6   8   6        2.45       -0.22      7.07 o 
  -6   9   6       71.86       66.18     24.78 o 
  -5   9   6       62.54       64.05     10.18 o 
  -4   9   6      125.66      128.83     16.45 o 
  -3   9   6      128.90      119.91      9.43 o 
  -2   9   6       23.97       39.67      6.63 o 
  -1   9   6       19.23       20.73      6.02 o 
   0   9   6      280.50      280.95     23.97 o 
   1   9   6       30.47       31.66      6.43 o 
   2   9   6       36.37       42.75      7.75 o 
   3   9   6       19.95       32.72      8.92 o 
   4   9   6       83.69       73.09     12.33 o 
   5   9   6        9.16        1.31      6.41 o 
   6   9   6        0.16        5.20     11.57 o 
  -5  10   6        3.00        7.98      8.68 o 
  -4  10   6       26.98       20.36      7.27 o 
  -3  10   6      102.86       92.49      8.67 o 
  -2  10   6       11.58        6.64      4.82 o 
  -1  10   6       23.92       23.47      5.63 o 
   0  10   6        0.03        6.59      5.80 o 
   1  10   6      268.56      253.11     16.41 o 
   2  10   6        1.75        5.10      6.02 o 
   3  10   6      326.75      321.33     21.72 o 
   4  10   6        7.32        3.83      6.72 o 
   5  10   6        1.02       -2.45      8.93 o 
  -5  11   6       25.09       26.62     11.88 o 
  -4  11   6       60.13       82.81     14.00 o 
  -3  11   6      116.27      107.29     11.09 o 
  -2  11   6      466.79      510.03     27.58 o 
  -1  11   6      204.92      203.90     13.68 o 
   0  11   6      248.18      257.39     16.71 o 
   1  11   6        3.07        8.98      5.04 o 
   2  11   6       30.61       49.66      9.71 o 
   3  11   6        1.30       -6.25      6.59 o 
   4  11   6        6.46        9.82      8.23 o 
   5  11   6        4.20       10.61     12.09 o 
  -5  12   6        0.25       -9.55     11.76 o 
  -4  12   6        0.08       -1.99      6.81 o 
  -3  12   6       54.25       35.25      8.61 o 
  -2  12   6      109.35      119.64     11.01 o 
  -1  12   6       12.44       13.82      6.33 o 
   0  12   6      119.07      121.61     14.29 o 
   1  12   6      141.75      119.58     11.69 o 
   2  12   6       33.48       20.32      7.74 o 
   3  12   6      112.62      118.04     15.93 o 
   4  12   6       27.14       24.15     10.53 o 
  -4  13   6       20.43       23.06     16.85 o 
  -3  13   6       61.61       69.35     17.53 o 
  -2  13   6      265.69      281.11     25.65 o 
  -1  13   6       62.17       64.30     12.54 o 
   0  13   6       95.68       94.76     11.67 o 
   1  13   6      124.52      132.24     15.06 o 
   2  13   6       65.09       60.27     11.09 o 
   3  13   6        0.12        5.05      8.82 o 
   4  13   6       14.14        9.90     16.92 o 
  -3  14   6        1.60       18.03     11.60 o 
  -2  14   6        6.26       13.01      9.87 o 
  -1  14   6      157.13      181.60     25.91 o 
   0  14   6       40.39       41.90     13.90 o 
   1  14   6        4.57        8.26      8.38 o 
   2  14   6        2.30        5.47      7.14 o 
   3  14   6        3.53        3.63     10.42 o 
  -2  15   6        0.08        7.06     11.38 o 
  -1  15   6        5.52       12.42     10.50 o 
   0  15   6       35.38       28.74     14.22 o 
   1  15   6      102.90      108.06     22.35 o 
   2  15   6       45.89       55.97     28.04 o 
  -7   1   7       10.62        3.79     16.24 o 
  -6   1   7       79.25       95.01     13.46 o 
  -5   1   7      212.83      224.00     23.59 o 
  -4   1   7        5.49       19.24     10.70 o 
  -3   1   7     1491.95     1778.24     51.69 o 
  -2   1   7       32.25       26.44      2.46 o 
  -1   1   7       42.21       37.97      3.20 o 
   0   1   7     3606.20     3312.82     48.94 o 
   1   1   7       96.61      122.91      4.62 o 
   2   1   7      609.86      661.89     17.78 o 
   3   1   7      152.79      191.22      7.99 o 
   4   1   7       13.27       21.15      5.69 o 
   5   1   7       25.14       29.03      6.78 o 
   6   1   7      121.70      128.26     15.40 o 
   7   1   7       51.06       52.18     16.93 o 
  -7   2   7       16.43       18.36     11.90 o 
  -6   2   7       16.84       28.63     12.60 o 
  -5   2   7        2.33       16.20      7.95 o 
  -4   2   7        4.47        4.77      3.89 o 
  -3   2   7       69.38       69.84      7.19 o 
  -2   2   7     3151.81     3355.48     73.77 o 
  -1   2   7      359.45      353.79      9.41 o 
   0   2   7      384.60      448.44     17.38 o 
   1   2   7       51.47       45.22      4.20 o 
   2   2   7       16.27       27.91      3.83 o 
   3   2   7      566.99      550.16     16.58 o 
   4   2   7      131.91      129.91     10.25 o 
   5   2   7       32.90       40.60      7.73 o 
   6   2   7       38.18       36.83     19.55 o 
   7   2   7       13.84       25.38     12.21 o 
  -7   3   7        7.23       11.31      9.16 o 
  -6   3   7      113.32      110.83     17.13 o 
  -5   3   7       33.91       45.27      9.12 o 
  -4   3   7        2.68        8.91      6.61 o 
  -3   3   7     1009.78     1002.77     28.19 o 
  -2   3   7       50.54       71.68      7.54 o 
  -1   3   7        0.26        2.79      1.57 o 
   0   3   7      173.10      199.37     15.70 o 
   1   3   7      867.70      858.39     26.98 o 
   2   3   7      280.04      262.32      9.49 o 
   3   3   7        1.97        1.63      3.04 o 
   4   3   7       50.39       60.31      5.96 o 
   5   3   7      150.47      147.61     15.88 o 
   6   3   7        0.81       23.16      8.94 o 
   7   3   7        7.32       10.14     12.90 o 
  -7   4   7        1.52       -0.12      8.20 o 
  -6   4   7       24.11        6.43      8.11 o 
  -5   4   7      366.63      367.79     21.86 o 
  -4   4   7       13.96       31.55      6.49 o 
  -3   4   7       55.16       62.83      6.17 o 
  -2   4   7      203.33      182.77      8.56 o 
  -1   4   7        6.60        3.12      2.02 o 
   0   4   7      966.05     1037.11     26.47 o 
   1   4   7       42.54       41.74      1.49 o 
   2   4   7      204.77      197.75      7.15 o 
   3   4   7       38.90       51.95      4.93 o 
   4   4   7       49.08       60.46      7.58 o 
   5   4   7       12.75       15.43      5.95 o 
   6   4   7       45.56       35.18     10.86 o 
   7   4   7       43.27       28.54     16.57 o 
  -7   5   7       14.16        4.83      9.24 o 
  -6   5   7        8.27       17.98     10.03 o 
  -5   5   7       22.34       17.63     13.06 o 
  -4   5   7      453.87      466.49     25.44 o 
  -3   5   7      183.40      176.44      8.49 o 
  -2   5   7        0.29        9.79      4.42 o 
  -1   5   7       10.25       20.26      5.32 o 
   0   5   7      100.88       83.79      2.95 o 
   1   5   7      773.11      859.64     25.61 o 
   2   5   7     1219.10     1118.33     49.43 o 
   3   5   7        2.58        8.08      3.34 o 
   4   5   7      106.46      112.49      7.91 o 
   5   5   7       49.70       35.29      7.29 o 
   6   5   7        1.47        3.22      7.69 o 
  -7   6   7        0.28       13.58     11.16 o 
  -6   6   7        2.92       -1.33      7.35 o 
  -5   6   7        0.02       -4.08      5.60 o 
  -4   6   7      208.09      221.64     16.72 o 
  -3   6   7      765.32      785.74     26.48 o 
  -2   6   7      218.42      234.76     10.31 o 
  -1   6   7       40.57       51.49      4.76 o 
   0   6   7       39.59       38.78      2.56 o 
   1   6   7      172.19      162.75      8.45 o 
   2   6   7      217.71      214.11     11.57 o 
   3   6   7        4.27        6.88      3.22 o 
   4   6   7       94.20       85.95      7.64 o 
   5   6   7        9.52       -0.88      5.44 o 
   6   6   7       28.56       30.46     12.70 o 
  -6   7   7       21.13       15.99      9.88 o 
  -5   7   7        0.16        2.44      5.52 o 
  -4   7   7       57.67       65.10      9.82 o 
  -3   7   7       10.45       25.85      4.55 o 
  -2   7   7       64.67       73.95      6.54 o 
  -1   7   7     1208.34     1305.03     37.19 o 
   0   7   7      286.04      270.79      7.99 o 
   1   7   7      301.31      274.25     14.54 o 
   2   7   7      204.28      224.85     15.29 o 
   3   7   7       41.55       56.73      9.07 o 
   4   7   7        0.00        3.39      5.50 o 
   5   7   7        1.83       -0.42      5.78 o 
   6   7   7       17.97       23.89     13.68 o 
  -6   8   7        0.35        2.18      8.83 o 
  -5   8   7        6.15        5.46      6.29 o 
  -4   8   7      114.12      108.82     10.96 o 
  -3   8   7      645.95      578.55     22.58 o 
  -2   8   7      207.37      208.69     11.38 o 
  -1   8   7       10.12        8.40      3.08 o 
   0   8   7        0.88       -2.99      3.93 o 
   1   8   7       99.18      116.43     11.02 o 
   2   8   7       86.90       88.29      8.10 o 
   3   8   7        0.22        6.75      4.63 o 
   4   8   7       55.09       51.53     10.33 o 
   5   8   7        8.98       21.67      9.44 o 
   6   8   7        0.39       -1.73      9.97 o 
  -6   9   7        0.65      -12.79     12.82 o 
  -5   9   7        9.21        2.31      6.06 o 
  -4   9   7      164.69      166.45     15.61 o 
  -3   9   7      375.87      345.32     16.92 o 
  -2   9   7      110.99      123.28      9.78 o 
  -1   9   7      230.57      205.65     15.41 o 
   0   9   7       11.89       27.58      5.96 o 
   1   9   7      316.33      296.24     20.05 o 
   2   9   7       61.25       73.80      9.81 o 
   3   9   7      108.38      101.58     10.63 o 
   4   9   7        1.04        0.26      5.42 o 
   5   9   7       12.87        8.04     11.19 o 
  -5  10   7       85.44       96.04     16.61 o 
  -4  10   7      158.27      151.54     14.74 o 
  -3  10   7       96.18       92.62      9.03 o 
  -2  10   7       40.66       35.60      7.43 o 
  -1  10   7      175.08      167.05     11.49 o 
   0  10   7      322.40      298.34     24.20 o 
   1  10   7       15.95        9.00      5.97 o 
   2  10   7        1.40        5.34      5.77 o 
   3  10   7       68.89       62.12      9.72 o 
   4  10   7       30.40       46.58     16.49 o 
   5  10   7        0.92       22.05     10.58 o 
  -5  11   7       32.32       27.81     12.04 o 
  -4  11   7        8.13       17.71      7.29 o 
  -3  11   7       11.87       10.45      5.48 o 
  -2  11   7       12.00       20.33     12.08 o 
  -1  11   7       66.16       49.89     13.46 o 
   0  11   7       75.50       72.48     11.20 o 
   1  11   7       76.74       64.78     15.07 o 
   2  11   7       84.45       89.83     13.17 o 
   3  11   7        0.72       13.26      7.08 o 
   4  11   7       28.52       47.44     12.60 o 
   5  11   7        0.34        7.10     11.71 o 
  -5  12   7       10.01      -13.34     13.34 o 
  -4  12   7        0.03       -1.13      7.45 o 
  -3  12   7        0.44        5.79      6.34 o 
  -2  12   7        3.23        3.27      5.62 o 
  -1  12   7       89.13      107.54     13.47 o 
   0  12   7       63.42       52.86     12.78 o 
   1  12   7      167.71      165.93     14.28 o 
   2  12   7       14.47       14.75      7.01 o 
   3  12   7       59.49       45.21     11.09 o 
   4  12   7       13.36        5.82      7.69 o 
  -4  13   7        3.31       13.93     30.88 o 
  -3  13   7       33.02       72.04     22.37 o 
  -2  13   7      159.95      174.58     18.43 o 
  -1  13   7       22.41       19.97      7.47 o 
   0  13   7      227.80      241.84     21.31 o 
   1  13   7       55.74       55.69      9.75 o 
   2  13   7       10.72       22.59      8.90 o 
   3  13   7       35.75       12.34     11.79 o 
   4  13   7        3.14       -8.76     10.88 o 
  -3  14   7        0.43       16.08     16.48 o 
  -2  14   7       21.92       16.17     11.36 o 
  -1  14   7       71.08      108.13     20.54 o 
   0  14   7        3.41        0.91      7.19 o 
   1  14   7        2.67        7.60      7.35 o 
   2  14   7       10.58       14.98     12.09 o 
   3  14   7        0.96        5.88     15.39 o 
  -2  15   7        0.17        8.34     12.89 o 
  -1  15   7       20.29       16.58     14.09 o 
   0  15   7        1.63        3.88     10.27 o 
   1  15   7        8.90       17.00     12.87 o 
   2  15   7       14.23        8.06     11.83 o 
  -7   0   8       53.30       44.66     20.47 o 
  -6   0   8       90.71      116.56     23.70 o 
  -5   0   8      227.46      242.41     29.66 o 
  -4   0   8      866.41      793.63     32.23 o 
  -3   0   8     2872.97     3098.38    109.70 o 
  -2   0   8      663.29      721.51     54.73 o 
  -1   0   8      404.29      387.89     12.93 o 
   0   0   8      612.61      573.20     17.09 o 
   1   0   8      341.60      391.05     14.80 o 
   2   0   8        9.25        0.70      4.69 o 
   3   0   8      293.82      304.30     34.60 o 
   4   0   8      567.89      579.12     32.23 o 
   5   0   8        7.42        6.11      9.82 o 
   6   0   8       16.01       19.07     13.58 o 
   7   0   8       18.81        6.30     13.66 o 
  -7   1   8        1.23       14.63     11.30 o 
  -6   1   8        8.91        7.93      7.15 o 
  -5   1   8        2.98        4.03      6.37 o 
  -4   1   8       64.85       65.40      9.07 o 
  -3   1   8      410.81      415.03     13.21 o 
  -2   1   8      338.83      347.24     10.20 o 
  -1   1   8     6843.53     6512.11    130.14 o 
   0   1   8     4939.65     4551.99     73.35 o 
   1   1   8     5308.15     5526.17    120.46 o 
   2   1   8      688.27      682.76     18.78 o 
   3   1   8      141.43      165.83      9.69 o 
   4   1   8       57.74       55.88      7.59 o 
   5   1   8       60.82       72.23      8.49 o 
   6   1   8       72.33       62.51     12.70 o 
   7   1   8        8.20        4.99      9.34 o 
  -7   2   8        9.86       -0.09      7.57 o 
  -6   2   8        8.01       26.56     10.59 o 
  -5   2   8       39.23       41.99     12.21 o 
  -4   2   8        2.96        5.50      4.44 o 
  -3   2   8       86.66       98.98      4.91 o 
  -2   2   8       72.42       59.99      7.51 o 
  -1   2   8      197.71      194.35      7.05 o 
   0   2   8       78.80       86.49      8.22 o 
   1   2   8      131.28      145.37      4.87 o 
   2   2   8     1185.37     1297.10     31.96 o 
   3   2   8      106.05       93.00      8.39 o 
   4   2   8       32.23       34.64      5.66 o 
   5   2   8       18.59       35.39      8.97 o 
   6   2   8       54.55       68.79     13.54 o 
   7   2   8       20.55       38.10     13.59 o 
  -7   3   8        1.25       -2.71      9.01 o 
  -6   3   8        5.84       14.60      7.77 o 
  -5   3   8       42.55       39.27      8.88 o 
  -4   3   8      624.56      593.62     26.44 o 
  -3   3   8      103.39      116.98      9.89 o 
  -2   3   8       77.72       98.73      6.16 o 
  -1   3   8       20.63       18.43      3.41 o 
   0   3   8      237.69      227.71      8.02 o 
   1   3   8     1113.09     1209.70     28.84 o 
   2   3   8        8.64       14.21      4.12 o 
   3   3   8       16.25       33.85      4.28 o 
   4   3   8       11.52       18.63      7.58 o 
   5   3   8      122.20      109.82     14.39 o 
   6   3   8        2.12        6.27      7.62 o 
   7   3   8       23.07       26.16     15.36 o 
  -7   4   8        2.37       11.83     12.14 o 
  -6   4   8       25.66       17.22      9.94 o 
  -5   4   8       42.72       32.41      6.82 o 
  -4   4   8       33.25       49.58      6.43 o 
  -3   4   8        1.73       -0.56      3.40 o 
  -2   4   8     5386.63     5509.74    158.58 o 
  -1   4   8        0.13       -0.65      1.58 o 
   0   4   8       38.67       49.28      4.90 o 
   1   4   8      567.20      569.15     16.70 o 
   2   4   8      292.47      286.56      8.96 o 
   3   4   8       30.24       34.28      4.32 o 
   4   4   8       13.72       30.90      7.98 o 
   5   4   8        5.81       14.69      6.36 o 
   6   4   8        1.98        0.27      6.29 o 
  -7   5   8        3.14       -4.48      9.92 o 
  -6   5   8        6.59        1.61      7.25 o 
  -5   5   8      211.42      207.54     14.99 o 
  -4   5   8       76.34       89.78      9.87 o 
  -3   5   8        3.33        9.48      5.91 o 
  -2   5   8      865.64      898.58     27.69 o 
  -1   5   8      254.28      298.37      9.35 o 
   0   5   8      726.90      783.16     15.98 o 
   1   5   8      803.76      760.44     38.52 o 
   2   5   8      398.27      407.05     11.32 o 
   3   5   8       24.08       24.61      6.21 o 
   4   5   8       64.32       65.64      6.77 o 
   5   5   8        1.65        8.88      5.64 o 
   6   5   8       37.93       54.95     13.89 o 
  -6   6   8        1.76        3.33      7.38 o 
  -5   6   8       12.20       14.28      5.57 o 
  -4   6   8       89.48       91.68     11.22 o 
  -3   6   8       71.41       64.34     11.45 o 
  -2   6   8      371.90      363.74     13.75 o 
  -1   6   8     3940.60     4150.01    110.30 o 
   0   6   8       44.26       43.87      2.53 o 
   1   6   8      602.43      553.49     20.99 o 
   2   6   8      175.02      198.17     11.12 o 
   3   6   8       45.00       39.73      4.62 o 
   4   6   8        2.30        3.26      3.20 o 
   5   6   8        2.99        3.06      6.34 o 
   6   6   8       15.61       38.97     13.63 o 
  -6   7   8        0.32       18.00     11.67 o 
  -5   7   8      175.87      162.12     18.90 o 
  -4   7   8      100.42      116.59     12.84 o 
  -3   7   8      151.20      149.54      9.20 o 
  -2   7   8        3.78       -0.55      2.72 o 
  -1   7   8      950.84      924.44     26.98 o 
   0   7   8      400.09      370.95     17.49 o 
   1   7   8      371.98      350.76     14.46 o 
   2   7   8       21.26       34.95      5.87 o 
   3   7   8       83.44       66.87     12.28 o 
   4   7   8        1.68        2.75      4.39 o 
   5   7   8        6.56       11.04      9.54 o 
   6   7   8        1.67        5.28     10.83 o 
  -6   8   8        0.00       21.25     11.17 o 
  -5   8   8       42.65       43.75      9.33 o 
  -4   8   8       45.33       46.00      8.97 o 
  -3   8   8      222.68      203.22     11.73 o 
  -2   8   8       74.71       83.21      7.67 o 
  -1   8   8       67.10       82.98      5.57 o 
   0   8   8      195.79      208.38     11.04 o 
   1   8   8       42.47       53.74      5.93 o 
   2   8   8      181.30      192.84     13.54 o 
   3   8   8        2.76       11.24      6.97 o 
   4   8   8       44.16       48.65      9.46 o 
   5   8   8        0.45       13.06     17.89 o 
   6   8   8        8.49       12.05     20.41 o 
  -6   9   8       19.40       15.23     13.66 o 
  -5   9   8      120.81      114.34     14.36 o 
  -4   9   8       99.46       96.53     12.01 o 
  -3   9   8      365.94      373.39     18.46 o 
  -2   9   8        0.01        6.14      4.56 o 
  -1   9   8       91.09       88.09      7.13 o 
   0   9   8        8.74        2.19      3.52 o 
   1   9   8       33.56       59.06     10.75 o 
   2   9   8       28.37       37.91      7.80 o 
   3   9   8       15.55       26.79      8.07 o 
   4   9   8       80.24       83.59     12.95 o 
   5   9   8        0.76       -7.71      8.22 o 
  -5  10   8        0.00       -2.07      6.50 o 
  -4  10   8       91.67       94.92     11.81 o 
  -3  10   8        0.99       -0.02      3.75 o 
  -2  10   8       93.13      108.00     12.03 o 
  -1  10   8        0.12       11.67      7.51 o 
   0  10   8      120.43      144.52     10.97 o 
   1  10   8       76.32       85.89     10.59 o 
   2  10   8       18.60       24.69      6.62 o 
   3  10   8       40.39       47.74      7.81 o 
   4  10   8        1.07       11.70      9.19 o 
   5  10   8        0.42       -5.53      7.78 o 
  -5  11   8        5.46       16.24      9.90 o 
  -4  11   8       62.59       67.77     14.93 o 
  -3  11   8       81.96       87.91      9.85 o 
  -2  11   8      254.24      239.18     23.67 o 
  -1  11   8       24.86       33.43     10.24 o 
   0  11   8      138.02      123.17     12.10 o 
   1  11   8      151.97      149.78     13.57 o 
   2  11   8        0.73       -3.28      5.36 o 
   3  11   8       21.85       19.74      7.55 o 
   4  11   8        1.78       -2.77      7.69 o 
   5  11   8       53.43       94.34     22.45 o 
  -4  12   8       10.08        3.83      7.95 o 
  -3  12   8       33.12       52.77      8.55 o 
  -2  12   8        0.83        4.05      8.95 o 
  -1  12   8       18.64        8.52      5.64 o 
   0  12   8       63.61       80.68     10.16 o 
   1  12   8       49.27       43.37     13.07 o 
   2  12   8        5.79        3.93      5.30 o 
   3  12   8       39.62       48.38     12.45 o 
   4  12   8       24.86       13.36     14.21 o 
  -4  13   8        2.87        3.10     13.21 o 
  -3  13   8        8.85       12.62     12.12 o 
  -2  13   8       32.62       31.41     10.07 o 
  -1  13   8        8.13        9.92      7.30 o 
   0  13   8       22.97       13.71      8.70 o 
   1  13   8      108.45      117.75     15.25 o 
   2  13   8       21.87       33.55     11.23 o 
   3  13   8       38.85       28.65     12.62 o 
   4  13   8        2.01      -13.34     13.34 o 
  -3  14   8        1.42      -13.00     13.00 o 
  -2  14   8       11.94        3.54      9.70 o 
  -1  14   8       15.64       17.98     12.00 o 
   0  14   8        1.07        7.02      8.79 o 
   1  14   8        6.32        3.21      7.43 o 
   2  14   8       53.98       44.80     13.24 o 
   3  14   8        0.62       19.31     11.89 o 
  -2  15   8       45.72       45.75     19.70 o 
  -1  15   8        0.11       -1.49      9.61 o 
   0  15   8       45.80       30.72     15.19 o 
   1  15   8       26.46       17.73     13.89 o 
   2  15   8       16.10       43.54     16.26 o 
  -7   1   9        0.10       -6.96      8.52 o 
  -6   1   9        0.75        5.69      7.88 o 
  -5   1   9        0.12        3.12      7.24 o 
  -4   1   9        1.32        2.11      4.73 o 
  -3   1   9      899.51      896.14     24.98 o 
  -2   1   9     1393.29     1460.51     42.54 o 
  -1   1   9      534.23      528.65     16.69 o 
   0   1   9     2770.91     2465.89    118.15 o 
   1   1   9        0.00        4.71      2.31 o 
   2   1   9     1022.36     1076.47     32.18 o 
   3   1   9      209.33      194.52      8.87 o 
   4   1   9      139.36      130.70      9.77 o 
   5   1   9       38.46       27.88      7.38 o 
   6   1   9      148.22      120.64     17.04 o 
   7   1   9       33.17       28.98     12.66 o 
  -7   2   9       10.25       19.86     13.80 o 
  -6   2   9      109.27      101.16     16.54 o 
  -5   2   9      111.49      141.09     15.84 o 
  -4   2   9       34.05       38.12      6.92 o 
  -3   2   9     1184.25     1220.39     32.77 o 
  -2   2   9       80.74       97.22      9.50 o 
  -1   2   9       37.54       31.74      2.61 o 
   0   2   9      715.09      684.91     18.36 o 
   1   2   9      119.74      120.47      4.75 o 
   2   2   9       69.14       61.38      4.52 o 
   3   2   9       14.81       18.96      4.58 o 
   4   2   9       77.38       75.88      6.69 o 
   5   2   9       43.29       50.96     10.07 o 
   6   2   9      131.52      122.15     17.16 o 
   7   2   9        0.01       -7.66     10.02 o 
  -7   3   9       21.52       22.66     10.40 o 
  -6   3   9       67.61      116.98     15.10 o 
  -5   3   9      235.20      208.02     14.11 o 
  -4   3   9       12.37       25.18      8.99 o 
  -3   3   9       58.73       68.04      6.50 o 
  -2   3   9      121.47      105.91      7.27 o 
  -1   3   9      199.55      175.85      8.08 o 
   0   3   9      171.06      141.57      6.45 o 
   1   3   9     3689.82     3573.34     83.58 o 
   2   3   9      763.86      806.08     22.42 o 
   3   3   9      125.36      139.05     10.07 o 
   4   3   9       47.79       47.52      5.68 o 
   5   3   9      300.14      275.04     17.85 o 
   6   3   9        0.00       -4.82      6.82 o 
   7   3   9       28.81       43.54     14.72 o 
  -7   4   9       14.26        4.44      9.50 o 
  -6   4   9        1.46       11.51     11.60 o 
  -5   4   9      211.49      191.44     14.03 o 
  -4   4   9        9.54       20.31      5.67 o 
  -3   4   9        2.62        3.08      3.60 o 
  -2   4   9      434.42      449.07     13.90 o 
  -1   4   9     2281.96     2559.99     65.71 o 
   0   4   9       57.96       47.98      4.53 o 
   1   4   9     1049.87     1113.63     24.97 o 
   2   4   9        4.22       -2.21      2.21 o 
   3   4   9        3.27        5.00      2.86 o 
   4   4   9       42.51       47.45      7.31 o 
   5   4   9       72.34       80.98      9.91 o 
   6   4   9        0.00       -8.33      8.33 o 
  -7   5   9       11.14        4.12     14.75 o 
  -6   5   9        8.85       33.10     11.04 o 
  -5   5   9        0.18       -1.39      5.13 o 
  -4   5   9      377.81      356.38     19.87 o 
  -3   5   9      283.25      292.89     12.83 o 
  -2   5   9      158.96      158.27      7.26 o 
  -1   5   9      369.68      445.06     13.29 o 
   0   5   9      274.77      282.10     19.28 o 
   1   5   9      237.10      248.93     10.34 o 
   2   5   9      442.93      425.57     12.32 o 
   3   5   9      117.24      101.09      6.56 o 
   4   5   9        0.05        0.07      3.52 o 
   5   5   9        3.33        3.93      5.49 o 
   6   5   9       81.00       71.89     18.03 o 
  -6   6   9       36.31       35.35     15.06 o 
  -5   6   9        3.79        7.53      5.47 o 
  -4   6   9       10.37       11.10      6.09 o 
  -3   6   9      181.64      165.64      9.84 o 
  -2   6   9       67.39       82.29      5.89 o 
  -1   6   9      640.75      677.50     19.81 o 
   0   6   9       90.00       87.29      7.55 o 
   1   6   9        1.14       -1.18      3.09 o 
   2   6   9       21.70       30.31      8.39 o 
   3   6   9       72.08       65.20     12.80 o 
   4   6   9       35.53       30.50      5.51 o 
   5   6   9       19.99       15.62      8.49 o 
   6   6   9       28.74       71.99     17.99 o 
  -6   7   9       13.28       17.23     11.62 o 
  -5   7   9       65.76       76.84     11.22 o 
  -4   7   9      181.42      184.82     15.61 o 
  -3   7   9      118.98      119.62      8.17 o 
  -2   7   9       91.19      100.16      6.60 o 
  -1   7   9      316.34      310.01     11.52 o 
   0   7   9      564.68      567.67     20.98 o 
   1   7   9      186.92      185.00      9.73 o 
   2   7   9       59.27       58.32      8.70 o 
   3   7   9        2.45        3.21      7.43 o 
   4   7   9        1.82       13.46     12.40 o 
   5   7   9       58.26       26.80      9.34 o 
   6   7   9       14.32       15.71     12.83 o 
  -6   8   9        3.70        3.36      9.72 o 
  -5   8   9      303.80      323.40     24.24 o 
  -4   8   9       85.84      113.01     11.43 o 
  -3   8   9      105.77      107.16      9.05 o 
  -2   8   9       43.67       47.37      6.74 o 
  -1   8   9        5.90        4.61      2.98 o 
   0   8   9      650.67      647.36     24.54 o 
   1   8   9      436.49      381.60     17.48 o 
   2   8   9      103.72      101.84      9.59 o 
   3   8   9       21.68       19.26      9.30 o 
   4   8   9        5.86        8.30      6.20 o 
   5   8   9       88.43       51.24     17.43 o 
   6   8   9        2.39        0.97      8.86 o 
  -6   9   9       21.57       15.02     13.59 o 
  -5   9   9       29.84       20.95      8.90 o 
  -4   9   9       34.11       26.46      7.82 o 
  -3   9   9       13.90        5.90      4.22 o 
  -2   9   9        6.99        7.52      5.40 o 
  -1   9   9      472.41      471.99     19.90 o 
   0   9   9       19.26       26.58      6.16 o 
   1   9   9      610.44      601.66     26.27 o 
   2   9   9      121.37      127.76     14.44 o 
   3   9   9        0.27        3.08      4.71 o 
   4   9   9       81.74       81.00     13.44 o 
   5   9   9        1.81        0.28      6.33 o 
  -5  10   9        8.12        3.45      6.61 o 
  -4  10   9      234.13      228.46     18.29 o 
  -3  10   9        6.67       10.19      5.45 o 
  -2  10   9        5.37        3.45      4.02 o 
  -1  10   9      144.77      148.24     11.79 o 
   0  10   9      288.10      281.43     15.51 o 
   1  10   9       58.90       80.09     11.39 o 
   2  10   9        9.59       13.40      6.52 o 
   3  10   9       44.30       47.43      9.50 o 
   4  10   9       23.84       13.22      8.64 o 
   5  10   9        0.28       21.61     15.72 o 
  -5  11   9        0.71       -2.11     10.41 o 
  -4  11   9       22.94       56.26     15.30 o 
  -3  11   9        3.98        6.50      5.23 o 
  -2  11   9       23.23       20.88      5.64 o 
  -1  11   9       10.33       17.81      6.59 o 
   0  11   9      166.19      147.23     12.50 o 
   1  11   9      106.76      115.78     17.16 o 
   2  11   9        0.03        3.87      5.43 o 
   3  11   9       24.54       38.29     11.23 o 
   4  11   9        0.08        8.82      8.75 o 
   5  11   9        1.32        7.09     12.14 o 
  -4  12   9        0.46        6.44      8.72 o 
  -3  12   9       12.08        5.80      9.29 o 
  -2  12   9        9.78        7.15      8.09 o 
  -1  12   9        3.96        1.73      8.68 o 
   0  12   9        0.66        3.42      5.45 o 
   1  12   9        1.25        0.98      5.94 o 
   2  12   9        0.92       -4.93      5.44 o 
   3  12   9        5.94       -1.59      7.49 o 
   4  12   9        9.31       -1.21     11.62 o 
  -4  13   9        0.92        8.47     22.52 o 
  -3  13   9        0.37      -12.25     14.78 o 
  -2  13   9        6.10       12.49      8.31 o 
  -1  13   9        5.05        9.97      8.05 o 
   0  13   9       17.04       12.34      6.81 o 
   1  13   9        3.59       12.99      8.67 o 
   2  13   9       20.02       26.26     10.50 o 
   3  13   9       18.71       23.63     14.49 o 
  -3  14   9        9.71       22.98     18.53 o 
  -2  14   9        0.18       -8.68     10.57 o 
  -1  14   9       21.91       28.47     13.72 o 
   0  14   9        1.74        8.11      8.32 o 
   1  14   9        2.92        7.50     10.75 o 
   2  14   9        0.64       -2.93     12.63 o 
   3  14   9        5.48       34.52     20.75 o 
  -2  15   9        8.07       -0.94      9.63 o 
  -1  15   9        1.75       -7.35     11.52 o 
   0  15   9        5.69       17.22     11.79 o 
   1  15   9        3.40       18.98     13.81 o 
  -7   0  10        3.57        0.31     17.56 o 
  -6   0  10        6.09        9.76     12.68 o 
  -5   0  10      202.22      219.08     28.94 o 
  -4   0  10      322.68      291.10     23.60 o 
  -3   0  10       16.59       26.47     10.77 o 
  -2   0  10     3248.11     3566.97    207.72 o 
  -1   0  10       81.79      116.35      6.74 o 
   0   0  10      105.74       87.04      5.60 o 
   1   0  10      138.43      151.64      8.68 o 
   2   0  10     1659.51     1947.02     75.08 o 
   3   0  10      691.91      728.04     47.66 o 
   4   0  10      464.28      398.93     32.78 o 
   5   0  10       87.10       63.83      9.66 o 
   6   0  10        1.90       19.22     10.51 o 
   7   0  10        3.81       -1.78     12.61 o 
  -7   1  10        0.84        1.54      9.26 o 
  -6   1  10       77.50       88.88     15.57 o 
  -5   1  10       37.92       24.67     10.35 o 
  -4   1  10      108.85      107.34      6.68 o 
  -3   1  10      168.79      187.13      8.39 o 
  -2   1  10     1533.03     1539.04     40.90 o 
  -1   1  10      699.07      678.37     15.86 o 
   0   1  10     2661.72     2620.27     52.48 o 
   1   1  10     1223.76     1188.38     30.66 o 
   2   1  10       14.97       24.74      3.93 o 
   3   1  10      181.38      166.27      8.91 o 
   4   1  10       15.01       34.88      5.61 o 
   5   1  10       47.16       63.73      8.08 o 
   6   1  10        0.42        8.36      9.84 o 
   7   1  10        7.91        7.42      9.23 o 
  -7   2  10        3.09       22.12     20.11 o 
  -6   2  10      171.48      184.36     20.85 o 
  -5   2  10        1.61        7.48      6.49 o 
  -4   2  10       34.78       40.62      6.51 o 
  -3   2  10       49.93       45.50      4.04 o 
  -2   2  10      521.72      552.92     17.63 o 
  -1   2  10      719.54      698.92     22.69 o 
   0   2  10     1874.97     1857.06     23.76 o 
   1   2  10       21.29       22.03      2.60 o 
   2   2  10      190.80      193.65      8.14 o 
   3   2  10      932.47      951.72     30.85 o 
   4   2  10       44.84       60.14      7.54 o 
   5   2  10        6.17        3.77      4.89 o 
   6   2  10       62.54       92.34     15.04 o 
   7   2  10        0.18      -12.08     12.74 o 
  -7   3  10       31.58       12.60     11.55 o 
  -6   3  10        0.25        1.73      6.05 o 
  -5   3  10       53.15       51.15      7.57 o 
  -4   3  10       35.60       50.66      7.17 o 
  -3   3  10       14.65       31.03      4.45 o 
  -2   3  10     1095.45     1195.43     32.44 o 
  -1   3  10     2939.37     3073.14    133.52 o 
   0   3  10       21.38       27.94      4.30 o 
   1   3  10      252.33      228.40     10.97 o 
   2   3  10       74.64       89.64      5.49 o 
   3   3  10       55.26       64.02      5.67 o 
   4   3  10        8.19        4.23      3.61 o 
   5   3  10       11.18       30.05      7.96 o 
   6   3  10       41.54       46.62      9.92 o 
  -7   4  10        0.44        0.37     10.39 o 
  -6   4  10       14.35       17.01      9.49 o 
  -5   4  10       16.40       18.44      6.70 o 
  -4   4  10       86.24       74.97      9.73 o 
  -3   4  10        7.74       12.78      3.70 o 
  -2   4  10       78.30       73.35      5.33 o 
  -1   4  10     1553.61     1716.66     43.03 o 
   0   4  10      916.71     1035.12     28.15 o 
   1   4  10     1105.93     1084.94     24.31 o 
   2   4  10      567.28      564.11     17.25 o 
   3   4  10       69.00       87.85      6.37 o 
   4   4  10       10.89       14.99      4.92 o 
   5   4  10        5.92        3.06      4.89 o 
   6   4  10       10.89       11.16      9.78 o 
  -7   5  10        8.56       26.40     15.28 o 
  -6   5  10       15.53      141.24     62.94 o 
  -5   5  10      214.31      231.88     16.38 o 
  -4   5  10      255.97      285.08     18.29 o 
  -3   5  10       17.39       28.12      4.32 o 
  -2   5  10      371.64      403.46     14.14 o 
  -1   5  10      204.24      255.74      9.79 o 
   0   5  10      342.00      383.67     22.89 o 
   1   5  10      334.61      337.26     11.85 o 
   2   5  10       50.18       37.57      5.83 o 
   3   5  10      122.91      126.68     12.02 o 
   4   5  10      238.68      230.45     12.90 o 
   5   5  10        0.04       -1.86      5.32 o 
   6   5  10       20.89       18.18     10.87 o 
  -6   6  10        0.29        2.28      7.08 o 
  -5   6  10        1.51        8.27      7.44 o 
  -4   6  10        2.15        3.66      5.39 o 
  -3   6  10       36.57       49.86      5.40 o 
  -2   6  10        0.76        1.51      2.75 o 
  -1   6  10       21.21       27.73      3.25 o 
   0   6  10      444.19      431.02      9.83 o 
   1   6  10       46.12       42.92      5.09 o 
   2   6  10      200.37      227.11     13.06 o 
   3   6  10       97.12      102.88      9.31 o 
   4   6  10       15.62        7.86      5.69 o 
   5   6  10        6.13       11.13      8.22 o 
   6   6  10        0.83       -7.41     10.70 o 
  -6   7  10       13.03        9.71      9.42 o 
  -5   7  10       22.79       22.47      8.06 o 
  -4   7  10      389.90      401.04     24.03 o 
  -3   7  10      135.80      146.02     11.00 o 
  -2   7  10       12.94       33.81      5.86 o 
  -1   7  10       22.07       31.51      5.61 o 
   0   7  10        1.86        4.44      2.80 o 
   1   7  10       28.69       32.48      5.53 o 
   2   7  10        0.00        5.91      4.30 o 
   3   7  10       12.44        5.57      5.30 o 
   4   7  10        5.16        2.45      5.65 o 
   5   7  10      198.79      217.37     22.94 o 
   6   7  10        2.87       27.06     17.70 o 
  -6   8  10       38.59       17.14     12.70 o 
  -5   8  10       17.53       16.80      7.91 o 
  -4   8  10      128.01      129.45     13.21 o 
  -3   8  10       14.74       16.47      7.51 o 
  -2   8  10      153.64      170.32     12.15 o 
  -1   8  10        0.48        5.68      2.91 o 
   0   8  10        0.06       18.47      8.12 o 
   1   8  10      328.04      333.73     14.87 o 
   2   8  10        1.97        7.48      6.84 o 
   3   8  10        0.00       -0.40      5.02 o 
   4   8  10        1.67        2.93      6.95 o 
   5   8  10       11.54        3.96      7.64 o 
   6   8  10       21.08       27.90     15.29 o 
  -6   9  10        0.78       -3.31     10.97 o 
  -5   9  10       25.40       45.18     21.60 o 
  -4   9  10      121.03       97.91     11.23 o 
  -3   9  10       62.75       59.95     12.44 o 
  -2   9  10      314.46      339.76     29.29 o 
  -1   9  10       20.36       23.43      7.93 o 
   0   9  10       18.19       20.26      5.26 o 
   1   9  10        2.51       -0.05      3.71 o 
   2   9  10      289.44      307.03     17.75 o 
   3   9  10       17.17       13.21      5.96 o 
   4   9  10       20.09       28.83     11.60 o 
   5   9  10        0.74       -1.10      7.02 o 
  -5  10  10        1.28        6.10      6.89 o 
  -4  10  10       38.77       41.65      9.45 o 
  -3  10  10        7.07        5.35      4.69 o 
  -2  10  10        2.28       10.15      7.63 o 
  -1  10  10        1.59        3.68      4.51 o 
   0  10  10      106.86      130.36     11.60 o 
   1  10  10       14.74       12.40      5.09 o 
   2  10  10        0.94        4.46      7.37 o 
   3  10  10        0.65       -5.32      5.55 o 
   4  10  10       69.35      105.07     14.72 o 
   5  10  10        1.57        4.41     10.37 o 
  -5  11  10       10.63        9.05     12.29 o 
  -4  11  10        7.66       22.53      9.64 o 
  -3  11  10       30.05       32.08      7.52 o 
  -2  11  10        8.76        9.19      5.77 o 
  -1  11  10       50.95       73.81      8.63 o 
   0  11  10       45.92       53.53     10.72 o 
   1  11  10       64.54       59.94      9.62 o 
   2  11  10       41.97       68.10     10.46 o 
   3  11  10        0.03       20.71      7.29 o 
   4  11  10        5.42       21.63     16.45 o 
  -4  12  10        0.73        5.63     13.30 o 
  -3  12  10       20.67       27.09      8.82 o 
  -2  12  10        0.06       -6.19      7.12 o 
  -1  12  10        9.30       15.99      8.58 o 
   0  12  10        1.62        0.33      9.56 o 
   1  12  10        9.51       15.02      8.72 o 
   2  12  10        9.83       34.19     16.46 o 
   3  12  10        0.11       -0.76      6.83 o 
   4  12  10        4.87       48.94     34.03 o 
  -4  13  10       15.54       10.12     22.83 o 
  -3  13  10        7.56       11.78     15.48 o 
  -2  13  10        2.61       11.55      7.81 o 
  -1  13  10        8.21       20.23     12.55 o 
   0  13  10        4.33       -7.92      7.97 o 
   1  13  10       21.31       62.92     13.29 o 
   2  13  10        2.01       10.49      9.09 o 
   3  13  10        1.20       -0.30      7.82 o 
  -3  14  10        2.48       10.12     16.16 o 
  -2  14  10        0.92       15.78     11.44 o 
  -1  14  10       10.02       -1.10      7.82 o 
   0  14  10        9.38       -1.51      7.68 o 
   1  14  10        2.87       11.10      9.54 o 
   2  14  10        1.29        2.77      8.21 o 
  -2  15  10       52.28       63.82     25.63 o 
  -1  15  10       14.61       10.40     14.96 o 
   0  15  10       16.08       13.82     13.13 o 
   1  15  10        0.26        9.95     12.78 o 
  -7   1  11        4.79       17.61     11.55 o 
  -6   1  11       10.91       14.66      9.26 o 
  -5   1  11        2.76        8.30      6.51 o 
  -4   1  11      150.53      168.15      8.65 o 
  -3   1  11        6.62        3.43      3.89 o 
  -2   1  11      161.10      170.43      8.46 o 
  -1   1  11      258.03      274.37     10.63 o 
   0   1  11     4702.12     4670.81    101.14 o 
   1   1  11      548.12      573.39     23.59 o 
   2   1  11      929.76     1068.57     31.51 o 
   3   1  11      139.74      155.12      9.15 o 
   4   1  11      179.02      184.12     13.12 o 
   5   1  11       72.82       57.93      7.23 o 
   6   1  11       40.94       48.07     10.41 o 
  -7   2  11        0.71       -0.54      8.09 o 
  -6   2  11        0.01        2.64      7.46 o 
  -5   2  11        8.41       11.26     10.44 o 
  -4   2  11       36.32       39.06      6.58 o 
  -3   2  11       61.95       65.55      6.14 o 
  -2   2  11        0.75        0.50      2.71 o 
  -1   2  11      487.25      485.53     12.06 o 
   0   2  11      992.77     1000.21     18.25 o 
   1   2  11      436.63      389.35     10.91 o 
   2   2  11       37.71       49.35      5.38 o 
   3   2  11        7.62       12.97      4.93 o 
   4   2  11       36.76       53.32      9.28 o 
   5   2  11       49.91       76.25     15.87 o 
   6   2  11        0.23       -2.96      6.67 o 
  -7   3  11        6.93       -3.99     10.95 o 
  -6   3  11       32.00       52.83     10.25 o 
  -5   3  11        3.22       -3.90      4.70 o 
  -4   3  11        2.13        2.39      6.66 o 
  -3   3  11      154.23      170.04      8.67 o 
  -2   3  11      168.26      203.02      8.16 o 
  -1   3  11     1443.78     1444.54     54.80 o 
   0   3  11     1906.62     1987.25     82.88 o 
   1   3  11      482.88      450.33     13.40 o 
   2   3  11       71.94       85.63      5.30 o 
   3   3  11       11.87       18.67      4.33 o 
   4   3  11       97.15      102.79      8.27 o 
   5   3  11      118.42      102.00     11.79 o 
   6   3  11       11.98       16.73      9.08 o 
  -7   4  11        2.78       -1.95      8.96 o 
  -6   4  11        0.09      106.91     53.51 o 
  -5   4  11       41.12       58.94      9.55 o 
  -4   4  11       49.60       47.96      7.27 o 
  -3   4  11      247.47      220.18      9.90 o 
  -2   4  11      116.16      117.98      6.83 o 
  -1   4  11      521.32      465.62     13.28 o 
   0   4  11       11.64       21.32      4.05 o 
   1   4  11     1006.18     1092.24     25.22 o 
   2   4  11       68.71       69.28      5.11 o 
   3   4  11       49.42       60.89      6.57 o 
   4   4  11        0.18        1.82      4.74 o 
   5   4  11       23.19       11.60      6.09 o 
   6   4  11       25.56       13.79     12.77 o 
  -7   5  11       37.10       80.26     26.76 o 
  -6   5  11        1.17       -4.79      8.87 o 
  -5   5  11       60.62       73.65     10.42 o 
  -4   5  11       10.97        4.53      6.92 o 
  -3   5  11       74.85       79.25     15.27 o 
  -2   5  11       36.80       40.25      4.24 o 
  -1   5  11      272.64      297.25     13.13 o 
   0   5  11      447.32      421.96     13.90 o 
   1   5  11       30.89       32.01      5.58 o 
   2   5  11        0.01        0.47      2.26 o 
   3   5  11       10.05       23.96      5.82 o 
   4   5  11        5.75        6.20      4.66 o 
   5   5  11        1.76        8.58      5.64 o 
   6   5  11        1.54        5.66      9.26 o 
  -6   6  11        8.85        2.23      8.02 o 
  -5   6  11       22.53       17.97      7.70 o 
  -4   6  11       45.16       54.14      9.00 o 
  -3   6  11       32.23       28.56      6.41 o 
  -2   6  11       12.35       12.56      3.73 o 
  -1   6  11      278.10      294.03     10.69 o 
   0   6  11        2.34        0.12      2.69 o 
   1   6  11       13.41       10.31      4.21 o 
   2   6  11      158.18      160.52     11.22 o 
   3   6  11       78.33       86.56      8.14 o 
   4   6  11       59.22       74.94     10.51 o 
   5   6  11        6.21       -7.79      7.79 o 
   6   6  11       11.71       27.31     14.09 o 
  -6   7  11       11.87        4.57      7.95 o 
  -5   7  11       47.43       63.50     10.93 o 
  -4   7  11      399.12      377.11     23.87 o 
  -3   7  11        1.31       -0.58      3.41 o 
  -2   7  11        1.63       13.07      8.19 o 
  -1   7  11       96.87       98.50      5.80 o 
   0   7  11      247.73      250.89     16.54 o 
   1   7  11      467.79      440.57     17.02 o 
   2   7  11        0.76        1.08      4.93 o 
   3   7  11       51.71       45.55      7.21 o 
   4   7  11        0.35       -5.85      7.75 o 
   5   7  11        0.05       10.39      9.66 o 
   6   7  11        1.38       -4.89     10.82 o 
  -6   8  11        1.15        2.11      8.38 o 
  -5   8  11       63.56       70.50     10.93 o 
  -4   8  11       45.24       65.34      9.76 o 
  -3   8  11        0.09       -1.35      3.64 o 
  -2   8  11      102.54      104.54      9.32 o 
  -1   8  11       60.59       53.80      8.09 o 
   0   8  11        0.02       -3.26      3.26 o 
   1   8  11        0.09       -3.78      3.78 o 
   2   8  11      334.00      301.28     17.47 o 
   3   8  11       66.98       74.34     11.77 o 
   4   8  11        8.28        6.67      5.48 o 
   5   8  11       23.94       23.66     10.83 o 
  -6   9  11        4.10       38.45     21.36 o 
  -5   9  11       22.04       10.92      7.74 o 
  -4   9  11        0.25        2.71      5.55 o 
  -3   9  11      121.30      114.28     11.00 o 
  -2   9  11       12.87       25.72      6.38 o 
  -1   9  11      111.77      114.91      9.89 o 
   0   9  11      633.64      595.64     25.54 o 
   1   9  11       28.98       44.07      7.00 o 
   2   9  11       34.55       27.49      7.68 o 
   3   9  11        9.32        6.78      6.43 o 
   4   9  11        3.72       -5.40      7.92 o 
   5   9  11        2.03       13.66     12.81 o 
  -5  10  11       16.55       25.03     11.15 o 
  -4  10  11        0.10       -0.51      7.49 o 
  -3  10  11        1.40        5.71      4.65 o 
  -2  10  11       27.09       19.93      4.88 o 
  -1  10  11      132.00      138.85     17.77 o 
   0  10  11      284.00      278.45     20.69 o 
   1  10  11      512.30      457.57     24.16 o 
   2  10  11        1.28        1.84      4.37 o 
   3  10  11        2.05        4.84      6.98 o 
   4  10  11        6.02        2.76      7.23 o 
   5  10  11        1.54        8.26     12.24 o 
  -5  11  11        0.41       -2.60      9.07 o 
  -4  11  11        0.97       -3.09      6.80 o 
  -3  11  11       42.05       38.99      9.97 o 
  -2  11  11       46.65       63.66     10.94 o 
  -1  11  11       10.20       17.33      7.98 o 
   0  11  11        1.82       17.07      8.03 o 
   1  11  11       21.54       23.36      8.89 o 
   2  11  11       65.60       69.27     12.62 o 
   3  11  11       66.99       64.06     12.12 o 
   4  11  11        0.54       17.02     12.81 o 
  -4  12  11        0.22       11.25     15.15 o 
  -3  12  11        7.49        2.68      6.75 o 
  -2  12  11      206.16      230.21     32.23 o 
  -1  12  11        2.57        7.82      8.85 o 
   0  12  11        4.33       -1.15      6.52 o 
   1  12  11      100.42      113.55     16.30 o 
   2  12  11       47.78       28.77     10.53 o 
   3  12  11       37.48       56.02     15.51 o 
   4  12  11        0.71        6.29     11.87 o 
  -4  13  11        1.66        1.86     19.63 o 
  -3  13  11        0.48       -9.24     15.41 o 
  -2  13  11        2.02        3.70      7.79 o 
  -1  13  11       98.26       84.17     14.80 o 
   0  13  11       33.32       15.24      9.75 o 
   1  13  11        8.23        4.28      7.52 o 
   2  13  11        8.47       10.87      9.11 o 
   3  13  11       20.19       24.57     13.80 o 
  -3  14  11        0.02       21.85     18.95 o 
  -2  14  11        3.84       42.94     37.13 o 
  -1  14  11        3.23       20.19      8.88 o 
   0  14  11        0.67        3.63      7.38 o 
   1  14  11       11.04       17.19     12.97 o 
   2  14  11        2.32        8.02      9.51 o 
  -1  15  11        0.32       -3.07     12.63 o 
   0  15  11        1.61      -12.99     12.99 o 
   1  15  11       15.36       11.45     12.85 o 
  -7   0  12       23.33        8.12     13.90 o 
  -6   0  12        5.38       -1.47      8.70 o 
  -5   0  12      109.98       95.18     34.09 o 
  -4   0  12      898.07      860.63     41.67 o 
  -3   0  12      244.82      187.57     12.86 o 
  -2   0  12     1176.22     1310.74     97.62 o 
  -1   0  12        2.29       10.30      3.09 o 
   0   0  12      198.73      195.78     11.72 o 
   1   0  12        0.18        6.29      5.14 o 
   2   0  12      146.06      161.93     12.36 o 
   3   0  12     1049.60     1124.10     53.41 o 
   4   0  12       57.89       73.41     13.18 o 
   5   0  12       55.68       74.91     17.34 o 
   6   0  12        3.94        7.76     20.81 o 
  -7   1  12        0.44       15.74     10.27 o 
  -6   1  12        9.50       12.39      8.56 o 
  -5   1  12       86.30       69.75     11.18 o 
  -4   1  12      124.52      115.31      9.44 o 
  -3   1  12        5.95       11.95      3.78 o 
  -2   1  12      604.54      674.62     29.88 o 
  -1   1  12      233.56      262.75      9.50 o 
   0   1  12      270.33      353.99     22.58 o 
   1   1  12     1275.68     1315.59     33.05 o 
   2   1  12      145.79      169.77      8.06 o 
   3   1  12       26.50       41.50      7.24 o 
   4   1  12        5.83       18.03      7.00 o 
   5   1  12       42.43       44.38     12.45 o 
   6   1  12       17.19       23.17      9.65 o 
  -7   2  12        2.55       10.67     11.00 o 
  -6   2  12      138.07      126.67     18.74 o 
  -5   2  12        4.86        9.20      7.74 o 
  -4   2  12       13.24        9.40      4.07 o 
  -3   2  12      548.15      607.30     33.87 o 
  -2   2  12      173.06      224.65      9.33 o 
  -1   2  12      126.49      135.52      6.15 o 
   0   2  12      243.20      255.64      7.01 o 
   1   2  12      170.48      190.63     15.30 o 
   2   2  12       14.92       30.94      5.57 o 
   3   2  12       93.35      107.67      8.89 o 
   4   2  12       80.98      104.07     10.06 o 
   5   2  12       10.00       27.43      7.99 o 
   6   2  12       34.35       39.18     11.92 o 
  -7   3  12       26.49       22.01     12.07 o 
  -6   3  12        0.39        1.80      7.17 o 
  -5   3  12      102.61       96.35     11.29 o 
  -4   3  12        3.20       -0.82      3.71 o 
  -3   3  12       16.05       26.39      9.15 o 
  -2   3  12      214.01      225.92      9.20 o 
  -1   3  12     2395.74     2356.63     49.84 o 
   0   3  12      101.71      122.57     15.59 o 
   1   3  12     1172.54     1259.62     30.77 o 
   2   3  12       45.86       51.50      5.77 o 
   3   3  12      618.53      609.50     22.97 o 
   4   3  12        0.06        2.44      4.96 o 
   5   3  12      109.63      115.22     12.23 o 
   6   3  12       24.27       36.84     12.47 o 
  -7   4  12        2.23       -2.27     10.17 o 
  -6   4  12        0.14       -1.89      6.75 o 
  -5   4  12       49.13       41.27      8.03 o 
  -4   4  12       79.95       85.67     10.11 o 
  -3   4  12      492.57      514.49     22.05 o 
  -2   4  12       72.96       75.26      7.94 o 
  -1   4  12       24.41       23.58      2.11 o 
   0   4  12      304.20      321.87     11.77 o 
   1   4  12        0.20        0.56      4.16 o 
   2   4  12      221.69      227.00     12.75 o 
   3   4  12        1.07       -0.69      3.24 o 
   4   4  12       53.43       39.12      6.80 o 
   5   4  12        1.63        5.47      5.17 o 
   6   4  12        7.81       -9.16      9.16 o 
  -6   5  12       25.39       48.10     12.76 o 
  -5   5  12      276.38      272.72     18.91 o 
  -4   5  12       11.67       23.72      6.66 o 
  -3   5  12      409.72      429.29     18.62 o 
  -2   5  12       55.39       56.75      5.42 o 
  -1   5  12      269.21      284.51     14.03 o 
   0   5  12      580.48      660.30     21.18 o 
   1   5  12       59.50       49.02      3.48 o 
   2   5  12       73.18       66.95      7.47 o 
   3   5  12       58.45       93.66      8.18 o 
   4   5  12      871.97      729.92     29.74 o 
   5   5  12        0.01        1.68      6.45 o 
   6   5  12       30.41       53.11     16.71 o 
  -6   6  12        0.59       13.66     11.86 o 
  -5   6  12       41.26       58.01     10.47 o 
  -4   6  12      638.69      640.97     33.04 o 
  -3   6  12       87.98      109.50      8.31 o 
  -2   6  12       53.87       67.73      5.81 o 
  -1   6  12      207.76      163.15      9.66 o 
   0   6  12        0.01       -1.44      3.52 o 
   1   6  12      261.10      254.57     11.27 o 
   2   6  12      567.12      531.92     23.44 o 
   3   6  12       97.66       88.62      9.55 o 
   4   6  12       21.07       24.53      9.24 o 
   5   6  12       42.48       52.43     11.33 o 
   6   6  12        3.93        6.77     11.04 o 
  -6   7  12       20.81        8.56      9.91 o 
  -5   7  12        0.27       22.50      9.48 o 
  -4   7  12      282.57      226.58     16.56 o 
  -3   7  12       16.04       11.09      4.24 o 
  -2   7  12        1.24        7.72      3.68 o 
  -1   7  12      365.17      338.21     18.01 o 
   0   7  12        0.76        7.36      6.22 o 
   1   7  12        1.34       12.71      8.61 o 
   2   7  12       36.20       61.35      8.33 o 
   3   7  12      247.41      270.73     28.52 o 
   4   7  12        0.07       15.69     12.85 o 
   5   7  12      222.35      207.32     21.71 o 
   6   7  12        7.05       23.78     13.98 o 
  -6   8  12       12.86       11.66     15.56 o 
  -5   8  12        0.20        9.22      7.40 o 
  -4   8  12        3.15        5.03      7.12 o 
  -3   8  12      613.67      669.72     28.76 o 
  -2   8  12      106.92      119.58     10.34 o 
  -1   8  12       17.71       31.06      5.47 o 
   0   8  12       18.56       15.79      7.00 o 
   1   8  12        7.83        7.52      4.00 o 
   2   8  12      172.76      150.95     14.03 o 
   3   8  12      121.31      113.71     11.43 o 
   4   8  12       39.27       43.18     13.90 o 
   5   8  12       18.96       11.60     10.67 o 
  -5   9  12       10.30       12.52      9.94 o 
  -4   9  12        0.86        7.93      6.04 o 
  -3   9  12       20.76        7.56      4.60 o 
  -2   9  12       17.88       14.54      4.60 o 
  -1   9  12        0.83        0.65      4.96 o 
   0   9  12        2.38       -1.41      8.04 o 
   1   9  12       52.59       73.39     11.51 o 
   2   9  12        8.37       17.69      6.42 o 
   3   9  12       26.99       22.87      7.12 o 
   4   9  12       12.69       25.50     17.68 o 
   5   9  12        0.37       -1.92      8.62 o 
  -5  10  12        0.90       -4.67      8.51 o 
  -4  10  12       14.53       16.01      7.47 o 
  -3  10  12       22.50       40.66     10.34 o 
  -2  10  12       25.61       27.21      6.36 o 
  -1  10  12      119.62      138.25     18.69 o 
   0  10  12       41.56       60.93     11.44 o 
   1  10  12        9.30       17.67     12.94 o 
   2  10  12       12.16        6.59      7.28 o 
   3  10  12       52.86       84.29     19.02 o 
   4  10  12       68.13       88.32     20.79 o 
   5  10  12        2.13        0.30     10.12 o 
  -5  11  12        0.01      176.04    115.92 o 
  -4  11  12       10.17        5.94      8.19 o 
  -3  11  12        0.90        8.71      6.06 o 
  -2  11  12       59.20       78.53     15.33 o 
  -1  11  12       96.52      102.66     15.22 o 
   0  11  12       40.07       57.89     17.28 o 
   1  11  12        3.67       16.05     13.49 o 
   2  11  12        5.89        7.00      6.67 o 
   3  11  12        0.01        0.51      6.52 o 
   4  11  12        1.70        4.30     10.56 o 
  -4  12  12        3.60       12.59     16.16 o 
  -3  12  12       14.66       14.94     10.79 o 
  -2  12  12        5.52       10.92      8.28 o 
  -1  12  12        2.24        6.30      7.14 o 
   0  12  12      114.66      101.65     15.49 o 
   1  12  12        1.68       -1.01      6.62 o 
   2  12  12        2.91        5.86      8.92 o 
   3  12  12       28.01       21.33      9.84 o 
   4  12  12        0.01       -1.01     10.57 o 
  -3  13  12       87.63      119.51     44.21 o 
  -2  13  12        1.38       19.64     13.88 o 
  -1  13  12       16.49       11.88      8.45 o 
   0  13  12        9.82       19.83     10.12 o 
   1  13  12       31.03       19.43     10.36 o 
   2  13  12        1.90        1.14      7.09 o 
   3  13  12        3.27        6.80     10.25 o 
  -3  14  12        0.40        1.24     13.32 o 
  -2  14  12        8.10        5.73     11.94 o 
  -1  14  12        3.23        7.35      9.01 o 
   0  14  12       14.70        2.68      8.15 o 
   1  14  12       58.76       72.96     17.71 o 
   2  14  12       23.29       14.60     11.01 o 
  -1  15  12       53.73       72.93     21.18 o 
   0  15  12       22.79       30.91     15.52 o 
  -7   1  13       30.61       19.73     11.57 o 
  -6   1  13      126.29      127.01     18.66 o 
  -5   1  13      223.52      187.43     17.99 o 
  -4   1  13      106.92      100.89      8.00 o 
  -3   1  13       25.20       48.16      8.14 o 
  -2   1  13      126.64      131.23      7.80 o 
  -1   1  13      526.65      510.35     13.66 o 
   0   1  13     1227.46     1325.75     31.77 o 
   1   1  13       57.06       83.43      4.86 o 
   2   1  13       78.67       78.64      6.38 o 
   3   1  13       31.94       39.20      6.04 o 
   4   1  13      260.60      292.04     16.51 o 
   5   1  13       62.64       58.95      6.87 o 
   6   1  13       18.45       13.96      9.39 o 
  -7   2  13        7.49       11.50      9.67 o 
  -6   2  13        0.37       -2.30      7.54 o 
  -5   2  13       62.47       67.71     12.09 o 
  -4   2  13       73.34       90.85      8.16 o 
  -3   2  13      307.96      326.92     14.46 o 
  -2   2  13        8.18        7.23      2.92 o 
  -1   2  13      418.88      509.63     13.58 o 
   0   2  13     4615.09     4621.06    105.60 o 
   1   2  13      226.96      205.31      9.44 o 
   2   2  13       38.54       48.24      5.59 o 
   3   2  13        0.57       -1.56      3.51 o 
   4   2  13       14.12       25.07      7.14 o 
   5   2  13        5.20        7.79      5.84 o 
   6   2  13        0.32       -1.41      7.33 o 
  -7   3  13       10.78       17.24     11.77 o 
  -6   3  13      108.08      112.62     14.93 o 
  -5   3  13        0.01        6.77      5.47 o 
  -4   3  13      180.14      194.98     15.13 o 
  -3   3  13        0.69       -3.62      3.62 o 
  -2   3  13       11.12       13.24      3.37 o 
  -1   3  13      406.47      385.51     13.72 o 
   0   3  13      217.07      228.81     12.49 o 
   1   3  13       26.47       30.32      4.42 o 
   2   3  13        7.09       13.21      3.93 o 
   3   3  13      107.60      112.56      8.11 o 
   4   3  13      127.28      110.60      8.90 o 
   5   3  13       47.70       69.54      9.87 o 
   6   3  13        2.16       15.75     11.45 o 
  -7   4  13        8.62       -5.49     10.03 o 
  -6   4  13        1.05       -3.65      8.00 o 
  -5   4  13      137.12      107.23     11.40 o 
  -4   4  13        3.72        7.57      6.52 o 
  -3   4  13        7.22        1.22      3.96 o 
  -2   4  13      570.91      600.56     22.58 o 
  -1   4  13      228.72      242.59     14.89 o 
   0   4  13        1.85        0.08      2.82 o 
   1   4  13     1198.51     1313.67     32.63 o 
   2   4  13        0.04       -2.92      2.92 o 
   3   4  13       76.65       64.57      6.63 o 
   4   4  13        0.05       -1.51      4.08 o 
   5   4  13       16.85       12.77      6.45 o 
   6   4  13       12.10       12.07     11.66 o 
  -6   5  13       11.69       12.50      7.79 o 
  -5   5  13      109.61      104.55     12.08 o 
  -4   5  13      153.55      178.20     13.02 o 
  -3   5  13       67.45       73.58      7.15 o 
  -2   5  13       12.74       19.17      7.00 o 
  -1   5  13      153.39      152.45      9.42 o 
   0   5  13      449.79      486.33     18.17 o 
   1   5  13     1119.46     1127.89     31.30 o 
   2   5  13     1480.13     1424.87     47.35 o 
   3   5  13       40.57       64.51      6.70 o 
   4   5  13       81.45      107.46     13.06 o 
   5   5  13        2.68        1.14      6.54 o 
   6   5  13       15.40       28.68     14.02 o 
  -6   6  13        1.47       -4.87      8.75 o 
  -5   6  13       17.66       17.65      7.90 o 
  -4   6  13      181.34      188.42     15.44 o 
  -3   6  13      117.20      102.18      7.87 o 
  -2   6  13        0.71        0.74      4.87 o 
  -1   6  13        0.13       -1.54      3.72 o 
   0   6  13      372.33      374.22     18.76 o 
   1   6  13       44.27       39.63      3.74 o 
   2   6  13        8.43       14.80      5.27 o 
   3   6  13       65.76       55.51      9.52 o 
   4   6  13       91.58       69.24     15.03 o 
   5   6  13       24.34       10.19      8.39 o 
   6   6  13        4.12       15.89     12.84 o 
  -6   7  13       59.48       80.56     17.58 o 
  -5   7  13       54.67       58.32     10.63 o 
  -4   7  13       44.54       54.20     12.93 o 
  -3   7  13      334.29      351.81     17.62 o 
  -2   7  13        4.04        0.95      3.44 o 
  -1   7  13        0.96       -1.64      3.49 o 
   0   7  13      187.01      174.63     15.28 o 
   1   7  13      236.52      267.37     29.28 o 
   2   7  13     1132.93     1074.34     51.26 o 
   3   7  13      300.31      276.69     19.07 o 
   4   7  13        1.10        2.89      5.70 o 
   5   7  13        0.17       -7.98      9.45 o 
  -6   8  13       20.92       18.35     13.59 o 
  -5   8  13        0.02       -1.76      6.25 o 
  -4   8  13       17.14       33.14      8.59 o 
  -3   8  13       65.34       65.72      7.39 o 
  -2   8  13        0.22        0.15      3.27 o 
  -1   8  13       37.16       48.28     11.42 o 
   0   8  13       18.28       33.52      8.33 o 
   1   8  13       43.08       50.98      8.65 o 
   2   8  13        0.90        4.26      6.54 o 
   3   8  13       70.84       63.38      9.16 o 
   4   8  13        5.62        4.16      5.83 o 
   5   8  13        0.98       11.82      9.37 o 
  -5   9  13       20.88       16.17     10.63 o 
  -4   9  13        0.18        0.95      5.03 o 
  -3   9  13        0.53       -3.75      5.00 o 
  -2   9  13       46.03       56.37      7.61 o 
  -1   9  13       42.10       59.02     10.72 o 
   0   9  13      181.55      174.96     17.05 o 
   1   9  13       55.03       56.89     12.66 o 
   2   9  13        0.07       14.16     10.18 o 
   3   9  13        0.77       -0.63      5.18 o 
   4   9  13        8.84       10.90     11.44 o 
   5   9  13        8.28       -0.49      8.63 o 
  -5  10  13        2.34       27.67     16.68 o 
  -4  10  13        9.41        5.12      7.73 o 
  -3  10  13        8.74        7.83      5.74 o 
  -2  10  13       15.10        4.70      4.75 o 
  -1  10  13      154.04      171.74     19.55 o 
   0  10  13       26.12       38.03     12.94 o 
   1  10  13       13.39       18.83      6.92 o 
   2  10  13      209.53      202.84     19.06 o 
   3  10  13       24.81       28.37      8.86 o 
   4  10  13        0.02        0.98     14.33 o 
  -5  11  13       10.19       10.70     17.07 o 
  -4  11  13        0.60       -5.81      8.20 o 
  -3  11  13       15.31       10.09      8.24 o 
  -2  11  13       17.70       21.18      8.77 o 
  -1  11  13        0.00        2.98      9.74 o 
   0  11  13        2.85        7.17      6.85 o 
   1  11  13       32.53       44.23     11.22 o 
   2  11  13       25.93       52.03     14.55 o 
   3  11  13       19.91       20.62     10.37 o 
   4  11  13       10.37       17.46     13.75 o 
  -4  12  13        9.32       -0.72     17.77 o 
  -3  12  13       11.18       18.82     11.64 o 
  -2  12  13      121.29      140.03     17.85 o 
  -1  12  13       70.55       98.26     14.83 o 
   0  12  13       19.39       28.22     10.23 o 
   1  12  13        0.07        2.85      9.16 o 
   2  12  13       12.06       14.88      9.26 o 
   3  12  13       13.99        8.36      8.33 o 
  -3  13  13       26.71       14.15     24.27 o 
  -2  13  13        0.29       15.15      9.65 o 
  -1  13  13       17.17       12.13     10.25 o 
   0  13  13      148.08      174.02     24.65 o 
   1  13  13        6.11        7.61      7.58 o 
   2  13  13        7.90       27.84     11.66 o 
   3  13  13        4.19        0.26      9.86 o 
  -2  14  13       55.01       50.61     20.14 o 
  -1  14  13        3.62        7.88      8.61 o 
   0  14  13        3.23        5.14     10.53 o 
   1  14  13        8.99       18.65     12.59 o 
   2  14  13        2.96        0.32      7.73 o 
   0  15  13        0.18        5.86     13.74 o 
  -7   0  14        2.06       12.95     15.76 o 
  -6   0  14       13.36        0.59      8.88 o 
  -5   0  14       71.96       78.76     19.83 o 
  -4   0  14       47.15       55.51      9.78 o 
  -3   0  14      171.59      155.77     11.91 o 
  -2   0  14       62.31       61.97     13.39 o 
  -1   0  14     2486.51     2848.46    102.66 o 
   0   0  14        1.48        7.86      4.33 o 
   1   0  14     3870.74     4202.39    164.09 o 
   2   0  14      200.78      206.98     18.77 o 
   3   0  14        7.58       28.56     11.07 o 
   4   0  14       41.47       52.73     10.50 o 
   5   0  14      197.02      176.11     17.81 o 
   6   0  14       43.93       69.94     20.84 o 
  -7   1  14        4.50        5.38      9.85 o 
  -6   1  14        0.28        5.69      7.10 o 
  -5   1  14       39.40       47.81     11.33 o 
  -4   1  14       24.84       49.67      9.87 o 
  -3   1  14      426.43      443.40     16.89 o 
  -2   1  14        1.53        3.80      2.81 o 
  -1   1  14      193.57      200.05     10.13 o 
   0   1  14      348.37      281.72      9.93 o 
   1   1  14     1307.23     1306.34     36.38 o 
   2   1  14        3.80       16.43      5.64 o 
   3   1  14       59.18       50.55      6.96 o 
   4   1  14        0.06       -0.86      4.23 o 
   5   1  14      146.07      153.17     15.08 o 
   6   1  14        6.49        6.98      8.30 o 
  -7   2  14       19.13       16.23     12.03 o 
  -6   2  14       15.87       57.22     26.80 o 
  -5   2  14       55.76       74.66     11.70 o 
  -4   2  14      136.27      134.61     10.56 o 
  -3   2  14      217.09      217.31     10.73 o 
  -2   2  14      344.44      318.59     12.06 o 
  -1   2  14       76.59       79.97      4.53 o 
   0   2  14     2904.70     2815.05    134.71 o 
   1   2  14        7.23        5.28      3.06 o 
   2   2  14       66.52       89.93      8.31 o 
   3   2  14      270.26      269.58     14.29 o 
   4   2  14       28.80       26.69      8.73 o 
   5   2  14        2.43       -3.10      6.26 o 
   6   2  14       16.67       17.90     11.32 o 
  -7   3  14       42.13       19.14     12.44 o 
  -6   3  14        1.23       25.03     13.61 o 
  -5   3  14       25.26       27.44      7.96 o 
  -4   3  14        8.42       12.38      7.41 o 
  -3   3  14        9.30        5.59      3.65 o 
  -2   3  14      132.36      120.00      7.34 o 
  -1   3  14      148.47      162.50      6.16 o 
   0   3  14      149.70      186.26     11.49 o 
   1   3  14      169.34      163.93      6.62 o 
   2   3  14      474.28      512.99     18.18 o 
   3   3  14      307.01      300.21     14.46 o 
   4   3  14      253.14      231.17     13.20 o 
   5   3  14       70.52       62.33     13.60 o 
   6   3  14       51.54       29.56     17.04 o 
  -6   4  14       10.76        9.53      9.07 o 
  -5   4  14       32.79       32.52      8.81 o 
  -4   4  14      256.61      239.58     16.23 o 
  -3   4  14      142.24      161.39     10.47 o 
  -2   4  14      223.17      240.38     10.48 o 
  -1   4  14       79.84       78.87      8.40 o 
   0   4  14      351.19      397.89     16.85 o 
   1   4  14      159.27      135.47      5.62 o 
   2   4  14      164.12      178.38      9.48 o 
   3   4  14      115.53      138.48     10.15 o 
   4   4  14      110.81      105.32     12.79 o 
   5   4  14        7.56       11.91      6.52 o 
   6   4  14        1.77       20.08     12.87 o 
  -6   5  14       18.92       23.35     11.13 o 
  -5   5  14        9.90        6.09      7.30 o 
  -4   5  14       16.89       20.97      6.73 o 
  -3   5  14       51.80       54.13      7.19 o 
  -2   5  14      547.63      570.75     20.02 o 
  -1   5  14      107.29      122.34     14.86 o 
   0   5  14      108.48      120.81      9.08 o 
   1   5  14      237.85      258.58     11.47 o 
   2   5  14      102.16       79.53      9.82 o 
   3   5  14      678.95      667.83     31.00 o 
   4   5  14      120.39      126.51     12.38 o 
   5   5  14        2.84        0.90      6.53 o 
   6   5  14        0.61        2.31     12.94 o 
  -6   6  14       42.71       45.58     18.53 o 
  -5   6  14       32.95       51.47     10.11 o 
  -4   6  14       43.31       64.05     13.76 o 
  -3   6  14       36.44       47.46      6.64 o 
  -2   6  14       44.10       56.18      5.86 o 
  -1   6  14     1076.49     1214.53     55.13 o 
   0   6  14      641.66      649.38     23.19 o 
   1   6  14        0.39       -2.08      6.03 o 
   2   6  14       90.63      124.99     11.46 o 
   3   6  14      127.16       91.69     10.64 o 
   4   6  14       40.44       53.02      9.06 o 
   5   6  14        4.65       18.22     11.18 o 
   6   6  14        4.85       13.75     17.20 o 
  -6   7  14       14.30       20.41     14.07 o 
  -5   7  14        7.92       10.33      7.37 o 
  -4   7  14        7.82        3.69      4.84 o 
  -3   7  14        3.91       -0.74      3.55 o 
  -2   7  14        2.14       -1.35      5.55 o 
  -1   7  14      490.74      501.74     28.35 o 
   0   7  14        1.81       23.08     15.50 o 
   1   7  14       55.26       63.86     12.57 o 
   2   7  14      216.38      197.24     14.48 o 
   3   7  14        0.26        9.92      6.47 o 
   4   7  14        3.59       -2.44      5.65 o 
   5   7  14        0.01        6.83      8.21 o 
  -6   8  14       33.56        7.69     10.77 o 
  -5   8  14        1.79        4.32      8.61 o 
  -4   8  14        0.01       -2.71      5.33 o 
  -3   8  14       29.33       38.02      8.79 o 
  -2   8  14      276.43      261.36     16.92 o 
  -1   8  14      196.48      200.47     11.83 o 
   0   8  14       15.30       17.73      7.59 o 
   1   8  14        3.94        6.63      6.28 o 
   2   8  14       42.81       61.86     10.80 o 
   3   8  14        0.47        3.18      5.52 o 
   4   8  14       23.17       13.10      6.73 o 
   5   8  14       11.32       11.65     12.00 o 
  -5   9  14       50.13       80.60     17.56 o 
  -4   9  14        1.07       19.93     18.37 o 
  -3   9  14        0.19       -0.33      5.74 o 
  -2   9  14        1.25        4.50      4.99 o 
  -1   9  14       40.49       32.40      8.49 o 
   0   9  14        0.17        3.59      8.53 o 
   1   9  14       15.12       39.96     16.10 o 
   2   9  14       33.29       44.31     10.75 o 
   3   9  14        0.04        8.21      7.22 o 
   4   9  14       33.10       17.56     12.26 o 
   5   9  14       11.75       -0.59      8.90 o 
  -5  10  14       14.10       26.59     12.66 o 
  -4  10  14       19.28       26.23     13.54 o 
  -3  10  14      314.12      300.46     19.90 o 
  -2  10  14      128.81      147.79     24.97 o 
  -1  10  14       86.97      114.20     12.39 o 
   0  10  14       16.24       26.64      7.49 o 
   1  10  14        8.96       14.85      8.35 o 
   2  10  14       45.85       59.54     11.48 o 
   3  10  14       88.46       89.66     15.58 o 
   4  10  14        0.84       -1.81      8.19 o 
  -4  11  14        7.63       15.47     11.93 o 
  -3  11  14       59.64       58.91     14.70 o 
  -2  11  14        8.09       16.62     14.63 o 
  -1  11  14      140.31      131.00     15.94 o 
   0  11  14       12.68       18.90      8.31 o 
   1  11  14      136.17      166.22     19.28 o 
   2  11  14        8.31       -3.63      7.51 o 
   3  11  14        2.38       15.58     20.70 o 
   4  11  14       16.18       15.77     13.67 o 
  -4  12  14        8.88        1.24     18.39 o 
  -3  12  14       10.76        6.55     11.92 o 
  -2  12  14        0.22       13.08      9.71 o 
  -1  12  14       34.30       56.74     12.05 o 
   0  12  14        1.51       18.63     13.34 o 
   1  12  14      110.69      138.47     17.16 o 
   2  12  14        2.94       11.43      9.63 o 
   3  12  14        7.78        2.09      8.15 o 
  -3  13  14        0.00        1.69     13.48 o 
  -2  13  14        0.02        4.17      9.33 o 
  -1  13  14       10.02        0.86     11.82 o 
   0  13  14      133.39       90.86     16.07 o 
   1  13  14       29.62       44.58     13.16 o 
   2  13  14       26.94       31.13     12.26 o 
   3  13  14       41.09       52.60     32.12 o 
  -2  14  14        0.95       19.53     22.98 o 
  -1  14  14       31.43       17.77     12.38 o 
   0  14  14        9.38       29.70     15.31 o 
   1  14  14       13.76        7.17      9.60 o 
   2  14  14        5.31        5.74     10.11 o 
  -7   1  15       16.13       13.87     11.41 o 
  -6   1  15        0.54        2.40      9.15 o 
  -5   1  15        8.15       14.34      8.37 o 
  -4   1  15       25.41       43.37      6.84 o 
  -3   1  15      132.72      173.63     16.01 o 
  -2   1  15      603.87      614.64     20.54 o 
  -1   1  15      134.76      136.40      8.81 o 
   0   1  15      616.28      626.67     17.96 o 
   1   1  15       92.70       90.66      6.46 o 
   2   1  15      169.31      184.11     12.14 o 
   3   1  15      396.65      385.87     19.37 o 
   4   1  15      522.56      527.62     26.31 o 
   5   1  15       75.22       59.48      9.23 o 
   6   1  15       37.78       40.92     15.68 o 
  -7   2  15        6.68        7.22     10.40 o 
  -6   2  15        0.04       -3.17      6.96 o 
  -5   2  15       20.42       18.18      7.13 o 
  -4   2  15      214.87      211.06     12.82 o 
  -3   2  15       19.86       32.79      6.07 o 
  -2   2  15     1108.28     1106.35     33.70 o 
  -1   2  15       20.29       15.72      3.83 o 
   0   2  15      127.33      192.68     21.01 o 
   1   2  15       31.39       21.72      6.13 o 
   2   2  15       40.64       48.58      9.14 o 
   3   2  15      249.83      244.06     14.43 o 
   4   2  15      101.42      108.71     10.45 o 
   5   2  15       17.44       27.63      8.45 o 
   6   2  15        5.19       14.52     10.47 o 
  -6   3  15       93.78       99.27     16.15 o 
  -5   3  15       78.59       92.56     10.98 o 
  -4   3  15      662.71      682.48     28.41 o 
  -3   3  15      471.72      490.54     25.44 o 
  -2   3  15       32.86       44.24      6.87 o 
  -1   3  15      105.78      113.93      7.91 o 
   0   3  15      299.88      248.79     20.29 o 
   1   3  15       22.97       22.19      3.43 o 
   2   3  15       34.23       41.80      7.19 o 
   3   3  15      325.93      339.98     17.74 o 
   4   3  15        0.62        4.70      4.43 o 
   5   3  15        8.68       -1.58      5.55 o 
   6   3  15        0.03      -14.07     14.07 o 
  -6   4  15        0.06      -10.48     10.48 o 
  -5   4  15       41.11       49.54      9.54 o 
  -4   4  15        1.76       -3.76      5.29 o 
  -3   4  15      426.51      439.16     18.15 o 
  -2   4  15       49.00       41.78      4.71 o 
  -1   4  15       71.98       46.95      8.38 o 
   0   4  15      117.69      130.45      8.53 o 
   1   4  15        9.69        7.71      2.78 o 
   2   4  15      341.63      330.17     14.71 o 
   3   4  15        0.00        4.70      4.52 o 
   4   4  15       24.76       21.66      6.23 o 
   5   4  15        8.73        0.59      8.14 o 
   6   4  15        1.93       31.66     27.28 o 
  -6   5  15       22.71       13.29     10.24 o 
  -5   5  15      435.63      365.87     22.51 o 
  -4   5  15       12.15       22.05      6.49 o 
  -3   5  15       21.56       28.77      8.58 o 
  -2   5  15      666.69      683.25     23.20 o 
  -1   5  15        1.94        0.26      4.04 o 
   0   5  15       71.43       73.49      8.75 o 
   1   5  15      233.34      233.77     10.66 o 
   2   5  15        0.09       -4.32      4.32 o 
   3   5  15       40.60       44.52      7.14 o 
   4   5  15        4.18        2.76      4.89 o 
   5   5  15       55.79       54.34     12.59 o 
   6   5  15       16.96       25.42     19.53 o 
  -6   6  15        7.22        6.97      8.80 o 
  -5   6  15        0.34        1.52      6.18 o 
  -4   6  15       33.79       37.05      8.78 o 
  -3   6  15        2.50        1.78      4.53 o 
  -2   6  15       44.67       46.44      7.45 o 
  -1   6  15       38.65       47.07      7.11 o 
   0   6  15       32.61       41.71     10.43 o 
   1   6  15       64.37       69.70     10.69 o 
   2   6  15      423.77      410.54     18.71 o 
   3   6  15       81.06       75.07     10.14 o 
   4   6  15       38.73       30.49      7.52 o 
   5   6  15        0.41       -4.68     10.80 o 
  -6   7  15        0.08        7.28     10.31 o 
  -5   7  15       73.38       96.13     14.08 o 
  -4   7  15       11.74        0.72      5.00 o 
  -3   7  15      232.18      209.58     12.80 o 
  -2   7  15       24.69       10.39      7.74 o 
  -1   7  15        2.69       -0.49      5.40 o 
   0   7  15        0.73        4.88      6.49 o 
   1   7  15       13.71       16.53      7.21 o 
   2   7  15       81.56       63.47     11.90 o 
   3   7  15       24.11       29.42      7.70 o 
   4   7  15        1.23        1.17      6.58 o 
   5   7  15       20.54       21.75     13.16 o 
  -6   8  15        0.72        8.43     12.38 o 
  -5   8  15       24.37       18.34      9.92 o 
  -4   8  15       23.81       16.69      8.85 o 
  -3   8  15       55.48       81.14      9.66 o 
  -2   8  15       55.21       69.54      9.22 o 
  -1   8  15       76.10       75.91     11.42 o 
   0   8  15       84.46       93.15     12.10 o 
   1   8  15     2188.21     2156.42    110.49 o 
   2   8  15      451.57      456.38     33.23 o 
   3   8  15      124.99      122.58     16.90 o 
   4   8  15        0.74        3.46      8.37 o 
   5   8  15       27.74       31.87     13.31 o 
  -5   9  15        0.81      -10.89     10.89 o 
  -4   9  15        9.83       41.39     11.90 o 
  -3   9  15      131.11      151.48     14.66 o 
  -2   9  15      160.44      174.32     13.40 o 
  -1   9  15      138.54      129.58     15.82 o 
   0   9  15        6.19       13.38      8.62 o 
   1   9  15      107.72      100.22     13.70 o 
   2   9  15       37.43       17.39     13.06 o 
   3   9  15        9.81        6.82      8.12 o 
   4   9  15       31.79       10.81     11.78 o 
   5   9  15        4.13       10.40     11.80 o 
  -5  10  15       21.00       25.00     13.36 o 
  -4  10  15      103.26       62.71     15.37 o 
  -3  10  15        4.36        7.95      6.15 o 
  -2  10  15       12.63        8.34      7.70 o 
  -1  10  15        2.52       10.54      7.93 o 
   0  10  15      293.49      286.73     23.93 o 
   1  10  15      293.06      296.70     26.59 o 
   2  10  15      399.77      380.16     31.48 o 
   3  10  15       52.39       47.15     23.02 o 
   4  10  15       27.57       45.36     21.70 o 
  -4  11  15       22.72       44.83     29.23 o 
  -3  11  15        2.14       -2.98     12.49 o 
  -2  11  15      110.49      127.05     16.33 o 
  -1  11  15        6.52        4.03      7.17 o 
   0  11  15      298.21      313.02     32.55 o 
   1  11  15       41.99       55.74     12.87 o 
   2  11  15        0.86       18.07     11.55 o 
   3  11  15       12.08       23.03     10.97 o 
   4  11  15       20.96        9.01     12.88 o 
  -4  12  15        6.71       24.34     18.80 o 
  -3  12  15       62.05       76.45     19.96 o 
  -2  12  15      125.31      118.44     19.53 o 
  -1  12  15       35.64       39.35     11.14 o 
   0  12  15       40.70       54.78     13.30 o 
   1  12  15       14.77        9.80      7.50 o 
   2  12  15       32.54       31.49     11.80 o 
   3  12  15       41.32       21.80     12.76 o 
  -3  13  15       21.47       22.25     16.13 o 
  -2  13  15       18.71       25.51     12.63 o 
  -1  13  15       11.56        5.76      9.90 o 
   0  13  15       31.34       18.18     10.01 o 
   1  13  15        6.51       -2.16      8.30 o 
   2  13  15        0.12        4.54      8.74 o 
  -2  14  15       20.01       14.50     13.13 o 
  -1  14  15       10.85       10.56     11.92 o 
   0  14  15        7.32       19.75     11.40 o 
   1  14  15       20.43       12.45     13.01 o 
  -7   0  16       15.01       10.80     19.47 o 
  -6   0  16       32.11       27.59     13.26 o 
  -5   0  16       88.43      120.12     22.49 o 
  -4   0  16       77.53       78.94     10.82 o 
  -3   0  16        4.33       17.83      7.20 o 
  -2   0  16       73.16       73.98     10.53 o 
  -1   0  16      924.99      937.41     38.56 o 
   0   0  16     2469.98     2515.68     96.76 o 
   1   0  16        1.24        3.74      7.35 o 
   2   0  16      402.13      428.01     23.76 o 
   3   0  16      265.97      293.88     23.57 o 
   4   0  16      841.51      821.45     53.99 o 
   5   0  16        4.68       -3.36      7.41 o 
   6   0  16       21.36       17.12     14.76 o 
  -7   1  16        0.14        4.08      9.76 o 
  -6   1  16       29.99       21.50     10.95 o 
  -5   1  16        0.13       -3.03      7.92 o 
  -4   1  16      289.79      323.61     18.13 o 
  -3   1  16      659.28      674.93     28.03 o 
  -2   1  16      131.96      120.34      9.03 o 
  -1   1  16     1139.70     1205.95     33.70 o 
   0   1  16      277.60      318.79     14.19 o 
   1   1  16      312.68      303.20     12.27 o 
   2   1  16        2.49        2.00      3.62 o 
   3   1  16       48.35       60.79     14.48 o 
   4   1  16        9.25       21.22      8.38 o 
   5   1  16      173.37      173.82     14.73 o 
   6   1  16        0.04       13.83     10.27 o 
  -6   2  16       42.72       49.91     13.39 o 
  -5   2  16      163.53      161.90     15.18 o 
  -4   2  16       78.50       90.01      9.19 o 
  -3   2  16      738.57      716.61     30.31 o 
  -2   2  16        3.45        7.94      3.79 o 
  -1   2  16      147.91      138.27      6.30 o 
   0   2  16      108.96      104.66      8.20 o 
   1   2  16      406.90      428.97     16.87 o 
   2   2  16        0.97       -3.53      3.53 o 
   3   2  16      143.03      156.16     11.88 o 
   4   2  16       12.27       16.94      7.61 o 
   5   2  16       20.29       23.77      8.07 o 
   6   2  16       22.07       22.34     13.71 o 
  -6   3  16        0.03        7.11      7.52 o 
  -5   3  16        0.00       -2.41      5.56 o 
  -4   3  16        6.26        3.02      4.08 o 
  -3   3  16      481.42      513.25     22.50 o 
  -2   3  16        2.56       -0.89      3.17 o 
  -1   3  16        0.34        7.44      4.04 o 
   0   3  16        0.15       -2.98      3.04 o 
   1   3  16        0.67       -0.45      2.07 o 
   2   3  16       88.36      107.73      9.65 o 
   3   3  16       13.53       18.22      7.34 o 
   4   3  16       79.75       82.33      9.37 o 
   5   3  16        3.06       -5.91      6.36 o 
   6   3  16       10.32       11.67     12.09 o 
  -6   4  16        0.40        5.40      8.34 o 
  -5   4  16        4.66       -5.32      5.61 o 
  -4   4  16      977.96      897.74     36.09 o 
  -3   4  16       36.70       47.89     11.53 o 
  -2   4  16       25.25       42.34      7.79 o 
  -1   4  16      136.51      135.37     12.20 o 
   0   4  16      117.12      145.11     10.02 o 
   1   4  16        3.72        0.05      2.87 o 
   2   4  16       30.82       35.68      5.58 o 
   3   4  16      136.43      111.79      8.66 o 
   4   4  16        2.70        2.46      5.12 o 
   5   4  16       73.20       75.75     14.42 o 
   6   4  16        6.04        8.05     11.18 o 
  -6   5  16        0.13       -9.15      9.15 o 
  -5   5  16       63.96       70.99     10.87 o 
  -4   5  16      134.52      147.17     22.61 o 
  -3   5  16        1.34        3.15      3.44 o 
  -2   5  16      414.58      463.77     26.25 o 
  -1   5  16      615.93      604.28     24.65 o 
   0   5  16        8.78       16.54      4.43 o 
   1   5  16      136.65      137.74      9.14 o 
   2   5  16      249.69      234.01     14.73 o 
   3   5  16      334.97      294.84     17.95 o 
   4   5  16       21.77       18.90      7.00 o 
   5   5  16       31.79       48.21     16.79 o 
  -6   6  16       14.33       12.31     10.93 o 
  -5   6  16       69.37       75.55     13.29 o 
  -4   6  16      100.02      107.48     15.21 o 
  -3   6  16        9.08       10.72      4.14 o 
  -2   6  16        0.66       12.04      6.27 o 
  -1   6  16        4.60        4.52      5.02 o 
   0   6  16      166.94      158.37     10.01 o 
   1   6  16       65.73       97.62     14.34 o 
   2   6  16      835.59      787.53     45.18 o 
   3   6  16       83.59       99.01     11.37 o 
   4   6  16       20.72       24.44     13.51 o 
   5   6  16        1.27       -2.29      9.47 o 
  -6   7  16        2.49       33.28     26.88 o 
  -5   7  16        0.43       -1.13      7.56 o 
  -4   7  16       29.56       32.20     10.44 o 
  -3   7  16        2.93       -2.50      4.49 o 
  -2   7  16       10.59       13.69      7.50 o 
  -1   7  16      487.14      487.87     22.14 o 
   0   7  16      179.98      198.92     17.53 o 
   1   7  16        5.91       19.05     12.13 o 
   2   7  16      259.67      218.50     18.05 o 
   3   7  16       39.97       34.82      9.65 o 
   4   7  16        7.77       10.19      8.42 o 
   5   7  16        8.55       -4.41     10.22 o 
  -5   8  16       25.59       16.70     10.58 o 
  -4   8  16        1.14       15.35      8.85 o 
  -3   8  16       25.14       37.56      8.52 o 
  -2   8  16       24.25       26.90      7.22 o 
  -1   8  16       10.73       -6.53      7.35 o 
   0   8  16        0.27       -1.86      6.26 o 
   1   8  16     1124.57     1186.51     71.63 o 
   2   8  16      257.80      290.20     26.42 o 
   3   8  16        0.50        6.84      7.55 o 
   4   8  16       46.58      100.27     21.39 o 
   5   8  16       15.85       -8.06     12.00 o 
  -5   9  16        9.05        9.94      9.58 o 
  -4   9  16       73.42       65.00     13.96 o 
  -3   9  16       17.24       10.52      5.67 o 
  -2   9  16        1.08        6.59      5.60 o 
  -1   9  16       46.10       82.02     13.51 o 
   0   9  16      273.36      302.96     24.25 o 
   1   9  16        0.13       -1.12      8.52 o 
   2   9  16      293.24      262.54     22.06 o 
   3   9  16        0.25       -9.92      9.92 o 
   4   9  16        7.82       32.87     18.97 o 
  -5  10  16        7.34       17.05     13.95 o 
  -4  10  16       23.83       20.99     29.59 o 
  -3  10  16       42.32       39.07     10.40 o 
  -2  10  16        1.45        4.64      7.87 o 
  -1  10  16       13.94       14.02      8.83 o 
   0  10  16       15.37       25.91     14.13 o 
   1  10  16        0.39       25.64     30.41 o 
   2  10  16        0.00        7.38      8.55 o 
   3  10  16       38.15       49.09     16.02 o 
   4  10  16        8.12       -1.53      8.02 o 
  -4  11  16        4.18      -14.76     15.16 o 
  -3  11  16        2.99        6.60      8.83 o 
  -2  11  16       85.61       93.80     16.62 o 
  -1  11  16        0.32        3.54      7.83 o 
   0  11  16       49.31       65.32     14.21 o 
   1  11  16       13.41        9.14      7.87 o 
   2  11  16        3.53       -0.42      9.42 o 
   3  11  16       24.91       40.04     10.90 o 
   4  11  16        1.29       -9.56     16.59 o 
  -4  12  16        4.15       24.84     14.17 o 
  -3  12  16       10.51       48.52     16.17 o 
  -2  12  16        1.93        1.74     10.76 o 
  -1  12  16        5.00        6.71      8.44 o 
   0  12  16        6.78        3.82      8.08 o 
   1  12  16      133.61      105.23     17.88 o 
   2  12  16       38.96       25.36     11.54 o 
   3  12  16        1.68      -12.91     12.91 o 
  -3  13  16        3.23       23.55     26.96 o 
  -2  13  16        0.32        6.76      8.74 o 
  -1  13  16       79.91       91.83     19.82 o 
   0  13  16      134.24      107.46     18.87 o 
   1  13  16       37.39       29.18     12.79 o 
   2  13  16        0.94        6.87     12.70 o 
  -1  14  16       68.51       46.74     17.12 o 
   0  14  16       16.95       14.41     10.65 o 
   1  14  16        0.83       13.58     11.20 o 
  -6   1  17        3.13       -0.94      7.52 o 
  -5   1  17       41.37       54.57     12.10 o 
  -4   1  17       20.71       35.22      6.65 o 
  -3   1  17        9.49       13.11      5.19 o 
  -2   1  17        2.52        6.26      3.24 o 
  -1   1  17      105.12      105.91      9.29 o 
   0   1  17      281.08      253.87     10.14 o 
   1   1  17        9.45       11.39      3.54 o 
   2   1  17       12.83       18.56      5.06 o 
   3   1  17       23.83       20.84      5.21 o 
   4   1  17        8.24       19.72      8.34 o 
   5   1  17        7.27       13.23      6.31 o 
   6   1  17       13.82        4.30     13.11 o 
  -6   2  17       45.77       57.94     14.10 o 
  -5   2  17       42.74       40.37     14.04 o 
  -4   2  17        8.66        4.47      4.80 o 
  -3   2  17       94.72       89.90     12.55 o 
  -2   2  17       56.34       68.91      6.55 o 
  -1   2  17       68.82       67.16      4.42 o 
   0   2  17      161.85      142.94      6.06 o 
   1   2  17      423.22      413.85     25.79 o 
   2   2  17       16.19       35.14     10.27 o 
   3   2  17      290.11      294.12     16.26 o 
   4   2  17      357.72      361.17     21.14 o 
   5   2  17        8.06       13.74     10.17 o 
   6   2  17        3.37       17.76     14.47 o 
  -6   3  17        9.35        3.75      8.45 o 
  -5   3  17        6.55       -3.93      5.77 o 
  -4   3  17       86.66       87.58      8.07 o 
  -3   3  17      130.72      131.86      9.65 o 
  -2   3  17       47.76       48.68      5.44 o 
  -1   3  17       75.09       74.42     12.10 o 
   0   3  17      391.74      361.97     19.71 o 
   1   3  17       55.26       59.50      4.56 o 
   2   3  17     1341.39     1355.08     45.60 o 
   3   3  17      582.09      552.26     29.24 o 
   4   3  17      125.13      124.48     11.56 o 
   5   3  17       59.44       87.59     19.32 o 
   6   3  17       11.08       34.59     31.70 o 
  -6   4  17       32.42       31.02     15.39 o 
  -5   4  17       83.94       84.91     10.81 o 
  -4   4  17        0.02        0.50      5.15 o 
  -3   4  17      107.64      102.66     10.33 o 
  -2   4  17        2.44        5.31      4.81 o 
  -1   4  17        8.36       27.21      9.54 o 
   0   4  17       20.71       25.31      5.94 o 
   1   4  17        1.17       -1.90      3.19 o 
   2   4  17        2.97        5.22      3.71 o 
   3   4  17        1.23        1.85      4.57 o 
   4   4  17       11.39       17.79      8.23 o 
   5   4  17      106.50       92.80     18.81 o 
  -6   5  17        0.68        5.85     12.38 o 
  -5   5  17       14.05        2.77      6.13 o 
  -4   5  17        5.85        5.43      5.34 o 
  -3   5  17        1.20       -1.41      3.32 o 
  -2   5  17      127.74      107.57     10.28 o 
  -1   5  17      180.27      211.14     33.62 o 
   0   5  17      503.61      492.07     22.46 o 
   1   5  17      365.39      329.80     15.75 o 
   2   5  17      468.41      462.48     29.53 o 
   3   5  17      122.43      130.26     11.14 o 
   4   5  17        1.29        1.92      5.26 o 
   5   5  17       41.68       37.72     11.56 o 
  -6   6  17        8.23       33.14     24.54 o 
  -5   6  17       99.36      100.52     14.68 o 
  -4   6  17        7.98       23.06      7.18 o 
  -3   6  17        4.77       26.65     10.36 o 
  -2   6  17       31.14       21.88      6.13 o 
  -1   6  17       71.63       84.53     11.62 o 
   0   6  17       82.10       94.47     10.76 o 
   1   6  17      101.56      118.25     13.44 o 
   2   6  17        1.48       -3.68      6.99 o 
   3   6  17       35.49       44.65     11.21 o 
   4   6  17       35.07       42.90      9.09 o 
   5   6  17        0.00       -5.14     10.90 o 
  -6   7  17        3.22       13.96     13.49 o 
  -5   7  17       27.59       52.68     15.73 o 
  -4   7  17       83.49       81.52     13.49 o 
  -3   7  17       97.26       89.21     10.91 o 
  -2   7  17       56.06       41.69     12.59 o 
  -1   7  17       36.03       50.86      8.19 o 
   0   7  17       48.34       58.12     11.86 o 
   1   7  17      152.34      145.05     17.00 o 
   2   7  17        0.69        2.34      5.35 o 
   3   7  17        7.66        5.17      7.49 o 
   4   7  17        0.00       -1.02      8.18 o 
   5   7  17        0.28        3.56     10.40 o 
  -5   8  17       61.49       72.17     16.92 o 
  -4   8  17       49.48       45.07     18.96 o 
  -3   8  17        7.60       27.44      7.12 o 
  -2   8  17        8.22        8.15      6.03 o 
  -1   8  17      178.04      200.54     19.04 o 
   0   8  17        3.22        3.62      7.68 o 
   1   8  17      205.43      224.78     23.66 o 
   2   8  17        2.79       20.50     10.45 o 
   3   8  17        0.29       16.32     20.05 o 
   4   8  17       12.09        9.88     11.90 o 
   5   8  17       39.50       24.33     15.35 o 
  -5   9  17       35.46       58.87     20.50 o 
  -4   9  17        0.15        2.44      7.39 o 
  -3   9  17       44.22       55.08     10.53 o 
  -2   9  17        0.06       -8.07      8.07 o 
  -1   9  17        3.48        9.35      7.23 o 
   0   9  17      276.40      264.30     24.86 o 
   1   9  17       19.49       14.38     10.29 o 
   2   9  17        0.42        2.35      8.08 o 
   3   9  17        9.46        9.48      8.68 o 
   4   9  17        3.32        4.19      9.41 o 
  -4  10  17       43.05       50.63     33.05 o 
  -3  10  17       29.31       32.26     10.88 o 
  -2  10  17       42.44       32.05      9.77 o 
  -1  10  17        0.51        7.64      8.32 o 
   0  10  17      303.09      321.57     27.11 o 
   1  10  17       34.84       45.54     11.32 o 
   2  10  17       42.28       72.17     14.61 o 
   3  10  17       42.34       65.13     14.88 o 
   4  10  17       14.74        4.77     11.77 o 
  -4  11  17        6.32        4.69     11.15 o 
  -3  11  17        3.15        4.22      9.85 o 
  -2  11  17       12.14       11.62      9.22 o 
  -1  11  17       47.21       72.04     13.61 o 
   0  11  17       87.02       92.53     16.40 o 
   1  11  17       28.61       40.28     10.41 o 
   2  11  17       19.76       19.82     10.81 o 
   3  11  17       28.81       13.59      9.49 o 
  -3  12  17       23.53        6.13     19.49 o 
  -2  12  17       74.82       77.10     20.25 o 
  -1  12  17      142.28      148.94     21.76 o 
   0  12  17       22.31       21.81     10.17 o 
   1  12  17        8.61        4.89      8.74 o 
   2  12  17       69.67       83.18     15.89 o 
   3  12  17       12.54       22.37     16.32 o 
  -2  13  17       13.99       16.86     11.41 o 
  -1  13  17        0.00        6.32      9.27 o 
   0  13  17       12.09       27.37     11.31 o 
   1  13  17       35.47       20.12     12.67 o 
   2  13  17        1.67       18.44     17.76 o 
  -1  14  17        1.60       -3.56     11.04 o 
   0  14  17        7.89        2.03      9.78 o 
  -6   0  18       71.33       78.99     23.38 o 
  -5   0  18       96.87      106.04     21.53 o 
  -4   0  18      265.75      263.46     22.17 o 
  -3   0  18     1757.84     1892.80    114.74 o 
  -2   0  18       99.30       92.40     20.85 o 
  -1   0  18      289.03      261.30     16.20 o 
   0   0  18      889.18      948.87     49.46 o 
   1   0  18       86.24       93.02      9.83 o 
   2   0  18      485.58      528.20     31.51 o 
   3   0  18      438.01      461.24     33.31 o 
   4   0  18       98.37       73.34     14.28 o 
   5   0  18       21.82       31.16     12.23 o 
   6   0  18       18.33        0.64     27.48 o 
  -6   1  18        6.28       23.50     21.95 o 
  -5   1  18       55.57       67.45     15.18 o 
  -4   1  18        0.43       -2.89      4.44 o 
  -3   1  18       79.50       91.52     10.07 o 
  -2   1  18      293.09      288.63     14.85 o 
  -1   1  18       17.38       16.06      3.81 o 
   0   1  18      254.88      247.06     10.38 o 
   1   1  18       85.18       88.03      6.58 o 
   2   1  18      407.21      410.81     18.39 o 
   3   1  18       14.36       19.97      6.06 o 
   4   1  18        0.15       -6.27      6.27 o 
   5   1  18        0.86       -4.59      6.04 o 
   6   1  18       25.54       26.45     14.49 o 
  -6   2  18       45.96       70.09     14.73 o 
  -5   2  18        0.10        6.59      7.02 o 
  -4   2  18      272.35      293.74     17.61 o 
  -3   2  18      407.52      389.60     19.46 o 
  -2   2  18       12.21        7.73      3.80 o 
  -1   2  18      112.54      110.75      6.11 o 
   0   2  18        0.02        4.17      3.33 o 
   1   2  18      965.07      905.63     29.98 o 
   2   2  18       33.37       23.09      5.08 o 
   3   2  18        0.13       -3.45      5.08 o 
   4   2  18       27.81       42.21      9.00 o 
   5   2  18       12.24       25.66     10.39 o 
   6   2  18        0.23       15.00     13.02 o 
  -6   3  18       30.18       20.94     11.16 o 
  -5   3  18        0.40        5.58      5.52 o 
  -4   3  18        4.13       24.95      9.36 o 
  -3   3  18        1.69        6.31      5.24 o 
  -2   3  18        4.21       11.15      3.96 o 
  -1   3  18      221.73      261.43     15.16 o 
   0   3  18       86.07       89.36      9.91 o 
   1   3  18        0.12        1.91      3.70 o 
   2   3  18       23.11       15.76      6.44 o 
   3   3  18      372.32      372.82     19.02 o 
   4   3  18       30.91       28.82      6.42 o 
   5   3  18       42.64       60.77     12.57 o 
  -6   4  18       52.98       77.65     16.54 o 
  -5   4  18       15.33        3.41      7.30 o 
  -4   4  18       63.83       61.94     12.68 o 
  -3   4  18      375.93      371.20     19.18 o 
  -2   4  18      259.08      244.03     16.68 o 
  -1   4  18       36.99       44.73      6.92 o 
   0   4  18        0.41        7.25      4.15 o 
   1   4  18        0.67        1.65      3.36 o 
   2   4  18      285.31      285.52     13.45 o 
   3   4  18      127.25      129.17     10.07 o 
   4   4  18       74.19       76.40     11.36 o 
   5   4  18       97.83      124.09     18.29 o 
  -6   5  18        5.47       -7.40     10.93 o 
  -5   5  18       12.49        5.76      6.54 o 
  -4   5  18        9.28       26.02      8.31 o 
  -3   5  18       11.66       19.75      6.76 o 
  -2   5  18       17.10       18.48      8.22 o 
  -1   5  18       15.83       22.61      6.07 o 
   0   5  18        8.21        6.40      4.63 o 
   1   5  18        5.92        5.93      4.94 o 
   2   5  18      223.81      253.18     25.60 o 
   3   5  18       68.46       89.85     11.20 o 
   4   5  18       34.23       20.86      8.46 o 
   5   5  18       43.43       35.12     29.02 o 
  -6   6  18        4.76       -2.11      9.33 o 
  -5   6  18       11.77       29.22     10.97 o 
  -4   6  18      364.00      350.36     28.62 o 
  -3   6  18        7.74        1.90      5.02 o 
  -2   6  18       53.42       62.73      8.65 o 
  -1   6  18        4.00        3.38      4.91 o 
   0   6  18        0.01        6.91      9.96 o 
   1   6  18      543.49      531.50     35.57 o 
   2   6  18       93.93       97.38     14.73 o 
   3   6  18        2.27       -2.27      6.68 o 
   4   6  18       83.78       84.67     15.26 o 
   5   6  18       52.91       34.31     16.13 o 
  -5   7  18        8.71       21.45     11.56 o 
  -4   7  18        4.18       15.42     12.63 o 
  -3   7  18       64.96       68.70     10.55 o 
  -2   7  18       20.49       19.29      7.37 o 
  -1   7  18        5.72       -2.04      4.82 o 
   0   7  18       35.72       54.61     12.51 o 
   1   7  18       58.28       74.13     12.82 o 
   2   7  18       12.26        8.15      7.80 o 
   3   7  18        0.00       -7.20      7.20 o 
   4   7  18       14.04       -4.53      7.61 o 
   5   7  18       12.13       10.70     13.19 o 
  -5   8  18       12.65        9.38     10.22 o 
  -4   8  18        6.70       11.83     14.03 o 
  -3   8  18       43.99       36.21      8.09 o 
  -2   8  18        4.94        8.87      5.17 o 
  -1   8  18      154.83      166.35     18.72 o 
   0   8  18      238.49      240.53     21.71 o 
   1   8  18      125.06      135.61     20.95 o 
   2   8  18       48.26       60.85     17.85 o 
   3   8  18        0.31       -5.25      8.80 o 
   4   8  18        6.26       -3.84      7.96 o 
  -5   9  18       18.80       18.98     11.80 o 
  -4   9  18       50.85       48.25     12.90 o 
  -3   9  18       34.69       37.99     12.40 o 
  -2   9  18       36.67       41.92     12.22 o 
  -1   9  18        8.40       35.27     10.93 o 
   0   9  18        7.87       28.04     18.07 o 
   1   9  18       16.09       19.46     10.00 o 
   2   9  18        2.04       -1.11      7.36 o 
   3   9  18       31.64       30.97     11.95 o 
   4   9  18        0.93       -3.66     11.35 o 
  -4  10  18        0.00       20.90     14.09 o 
  -3  10  18       14.08       11.86      9.10 o 
  -2  10  18        0.04       -6.43      8.04 o 
  -1  10  18      126.28      149.27     17.14 o 
   0  10  18      124.84      150.19     38.79 o 
   1  10  18       82.66       77.38     15.44 o 
   2  10  18       32.74       98.43     44.89 o 
   3  10  18       12.02       34.36     12.74 o 
   4  10  18        3.20        8.77     11.24 o 
  -4  11  18       43.48       45.79     14.48 o 
  -3  11  18        4.03       23.83     29.52 o 
  -2  11  18       60.50       56.91     14.58 o 
  -1  11  18       70.86       84.89     14.64 o 
   0  11  18        2.76       -2.53      7.81 o 
   1  11  18        0.41       -2.24      7.45 o 
   2  11  18       66.86       67.02     16.67 o 
   3  11  18       25.58       42.92     14.61 o 
  -3  12  18        1.47        9.81     12.33 o 
  -2  12  18        2.92       14.95     10.57 o 
  -1  12  18       84.34       93.31     17.53 o 
   0  12  18       21.81       10.13     10.05 o 
   1  12  18        0.24        1.38      7.08 o 
   2  12  18        1.64       14.36     11.42 o 
  -2  13  18        4.33      -10.52     10.70 o 
  -1  13  18       26.60       25.59     10.61 o 
   0  13  18       46.37       60.47     16.92 o 
   1  13  18       12.35        8.42      9.29 o 
  -6   1  19        1.17      -10.01     11.28 o 
  -5   1  19       42.02       38.29     11.04 o 
  -4   1  19      121.53      116.41     10.79 o 
  -3   1  19      560.90      554.56     32.15 o 
  -2   1  19     1532.12     1448.20     53.83 o 
  -1   1  19       17.20       20.90      4.35 o 
   0   1  19      564.71      544.33     19.29 o 
   1   1  19      155.71      144.67      8.81 o 
   2   1  19      139.88      148.25     10.26 o 
   3   1  19      104.02      100.26     10.34 o 
   4   1  19       46.90       54.78      9.11 o 
   5   1  19        2.54        6.95      6.28 o 
  -6   2  19        5.72        9.53      9.83 o 
  -5   2  19       53.77       64.66     15.88 o 
  -4   2  19       49.94       53.77      8.32 o 
  -3   2  19      548.57      532.58     23.99 o 
  -2   2  19       55.85       86.54     10.42 o 
  -1   2  19      163.71      152.65     11.18 o 
   0   2  19      350.35      352.30     17.94 o 
   1   2  19      822.76      736.66     25.77 o 
   2   2  19       24.01       30.92      6.77 o 
   3   2  19      114.73      127.05     10.61 o 
   4   2  19        0.00        2.27      6.19 o 
   5   2  19        1.69        4.12      6.90 o 
  -6   3  19        1.44        6.28     10.47 o 
  -5   3  19       15.66        7.78      7.33 o 
  -4   3  19       90.88       79.43     10.23 o 
  -3   3  19       72.69       97.71     14.40 o 
  -2   3  19      211.21      203.50     13.94 o 
  -1   3  19      102.27      101.85     13.29 o 
   0   3  19      192.84      166.01     17.56 o 
   1   3  19       70.81       70.14      7.90 o 
   2   3  19      128.46      146.76     10.35 o 
   3   3  19      209.01      212.84     18.44 o 
   4   3  19      167.22      133.07     16.19 o 
   5   3  19        0.81        8.66      8.87 o 
  -6   4  19        0.12       20.30     17.20 o 
  -5   4  19      204.34      159.37     16.75 o 
  -4   4  19      102.48       96.94      9.58 o 
  -3   4  19        0.13        0.37      5.03 o 
  -2   4  19      432.82      425.03     24.35 o 
  -1   4  19       59.12       81.92     11.69 o 
   0   4  19      286.06      273.58     22.73 o 
   1   4  19     1212.01     1184.05     48.48 o 
   2   4  19       16.85       36.88      7.56 o 
   3   4  19       39.39       45.22      9.17 o 
   4   4  19       83.38       84.51     12.48 o 
   5   4  19       43.34       44.98     17.10 o 
  -6   5  19        1.87        7.45     11.20 o 
  -5   5  19       31.83       32.92     11.22 o 
  -4   5  19        9.34       22.88     10.61 o 
  -3   5  19       43.88       32.93      8.17 o 
  -2   5  19        0.14       15.88      8.58 o 
  -1   5  19      291.64      312.39     22.55 o 
   0   5  19      107.11      102.50      9.96 o 
   1   5  19       19.07       25.17      8.17 o 
   2   5  19      138.17      189.26     20.03 o 
   3   5  19       45.00       41.32     15.64 o 
   4   5  19       16.78       18.68      9.66 o 
   5   5  19        2.81       10.53     11.74 o 
  -6   6  19       13.42       14.48     13.64 o 
  -5   6  19       49.81       63.52     14.80 o 
  -4   6  19        7.45        1.34      9.13 o 
  -3   6  19       55.48       63.73      9.46 o 
  -2   6  19      384.72      386.38     24.64 o 
  -1   6  19       76.37       87.45     10.29 o 
   0   6  19      957.65      969.14     53.59 o 
   1   6  19        1.47       22.58     20.50 o 
   2   6  19       99.74      110.57     13.40 o 
   3   6  19       74.72       82.42     15.05 o 
   4   6  19       27.45       38.86     11.96 o 
   5   6  19        0.01       -4.29     11.32 o 
  -5   7  19       12.43        5.12      8.47 o 
  -4   7  19       55.62       39.45     11.46 o 
  -3   7  19       11.84       25.80      7.78 o 
  -2   7  19       32.26       78.96     13.55 o 
  -1   7  19       10.21       -1.47      4.84 o 
   0   7  19        0.02       13.30      8.14 o 
   1   7  19      113.89      119.36     16.16 o 
   2   7  19       78.73      100.90     15.19 o 
   3   7  19        3.75       10.79      8.62 o 
   4   7  19       27.60       28.07     11.51 o 
   5   7  19       17.95       26.24     16.68 o 
  -5   8  19       32.57       19.95     12.62 o 
  -4   8  19        0.84       -0.28     12.01 o 
  -3   8  19      147.16      126.17     13.52 o 
  -2   8  19       53.45       69.43      9.68 o 
  -1   8  19       60.35       99.23     16.72 o 
   0   8  19        8.91        2.48      6.81 o 
   1   8  19       20.71       10.94      7.22 o 
   2   8  19        5.16       21.72     10.32 o 
   3   8  19        3.46        6.52      8.49 o 
   4   8  19        0.90        1.86     10.13 o 
  -5   9  19       24.77       17.63     14.37 o 
  -4   9  19        3.55        6.19      8.47 o 
  -3   9  19       38.18       46.68      9.85 o 
  -2   9  19        1.54       -3.40      7.50 o 
  -1   9  19       54.40       65.45     13.93 o 
   0   9  19       84.92       90.54     14.03 o 
   1   9  19        0.02        6.66     11.54 o 
   2   9  19      103.76       85.10     16.00 o 
   3   9  19        2.53        8.91      9.71 o 
   4   9  19       15.85       44.42     21.18 o 
  -4  10  19       35.77       39.41     16.74 o 
  -3  10  19        0.46       -3.31      8.56 o 
  -2  10  19        0.19        8.46      9.39 o 
  -1  10  19        0.00       11.22      8.63 o 
   0  10  19      120.60      138.62     20.78 o 
   1  10  19        9.60        1.81      7.10 o 
   2  10  19        0.72       25.28     17.79 o 
   3  10  19        7.37       19.70     10.40 o 
  -4  11  19       20.59        3.90     40.18 o 
  -3  11  19       11.81       -7.26     11.72 o 
  -2  11  19       10.65        7.75      9.16 o 
  -1  11  19      213.74      248.04     27.34 o 
   0  11  19        9.64        4.54      7.54 o 
   1  11  19       98.47      103.53     16.64 o 
   2  11  19        1.80        6.78      9.66 o 
   3  11  19        0.11        4.50      9.96 o 
  -3  12  19        6.00       22.58     14.90 o 
  -2  12  19       12.51       36.57     13.07 o 
  -1  12  19        1.91       -0.20      7.08 o 
   0  12  19        9.54       -6.83      9.57 o 
   1  12  19        0.12        3.64      9.51 o 
   2  12  19       23.99       39.94     14.64 o 
  -2  13  19        9.30       -4.32      9.74 o 
  -1  13  19       15.27       27.15     12.18 o 
   0  13  19       11.49        1.98     11.29 o 
   1  13  19        2.55      -12.11     12.11 o 
  -6   0  20        0.75       14.05     18.08 o 
  -5   0  20       43.64       56.94     17.68 o 
  -4   0  20       10.45        5.71      9.36 o 
  -3   0  20       82.84       87.94     13.29 o 
  -2   0  20      761.36      755.62     40.74 o 
  -1   0  20       16.65       11.64      7.35 o 
   0   0  20      856.67      869.80     41.93 o 
   1   0  20        0.89        0.82      4.57 o 
   2   0  20      632.50      630.85     41.08 o 
   3   0  20       42.33       54.82     11.38 o 
   4   0  20      180.47      168.88     21.48 o 
   5   0  20       18.94        7.95     10.06 o 
  -6   1  20       21.29       43.98     17.92 o 
  -5   1  20        0.01        0.21      7.63 o 
  -4   1  20      408.69      365.69     22.44 o 
  -3   1  20       75.93      190.89     47.86 o 
  -2   1  20       98.56       89.57     10.63 o 
  -1   1  20      132.32      129.28      7.70 o 
   0   1  20        8.46       10.88      3.64 o 
   1   1  20       10.77        8.64      3.95 o 
   2   1  20      645.80      639.94     28.40 o 
   3   1  20       40.62       39.77      8.93 o 
   4   1  20        1.52        1.47      4.90 o 
   5   1  20        4.17       12.59      8.12 o 
  -6   2  20       66.00       60.69     15.54 o 
  -5   2  20        0.02       -9.35      9.35 o 
  -4   2  20        0.06       -5.53      5.53 o 
  -3   2  20       10.92        7.44      7.31 o 
  -2   2  20        0.01       -1.52      3.80 o 
  -1   2  20       87.20       64.38      8.27 o 
   0   2  20       24.30       58.20      8.82 o 
   1   2  20       29.23       28.64      6.47 o 
   2   2  20      209.94      225.95     13.13 o 
   3   2  20        2.14        7.44      6.11 o 
   4   2  20       20.27       19.32      7.00 o 
   5   2  20       29.85       32.00      9.93 o 
  -6   3  20        3.26       12.72     12.39 o 
  -5   3  20       29.19       81.07     33.28 o 
  -4   3  20        0.32        3.65      4.74 o 
  -3   3  20      428.01      425.04     21.29 o 
  -2   3  20      129.61      129.97     12.35 o 
  -1   3  20      345.42      338.60     20.46 o 
   0   3  20        0.86        4.11      4.47 o 
   1   3  20      549.65      539.36     32.00 o 
   2   3  20        6.65       15.25      7.19 o 
   3   3  20       32.52       20.15      5.93 o 
   4   3  20        0.01       -6.42      6.42 o 
   5   3  20        0.46      -11.19     11.33 o 
  -6   4  20       21.21       19.73     12.12 o 
  -5   4  20       16.53       17.47      9.52 o 
  -4   4  20        5.27        0.43      5.11 o 
  -3   4  20      535.01      526.18     33.07 o 
  -2   4  20       18.11       15.05      6.51 o 
  -1   4  20        4.59       10.89      5.85 o 
   0   4  20      128.73      139.25     13.52 o 
   1   4  20      128.47      118.69     26.81 o 
   2   4  20        5.25        7.98      4.85 o 
   3   4  20      165.07      195.69     23.33 o 
   4   4  20        7.28        1.34      6.16 o 
   5   4  20        1.27        9.42     11.66 o 
  -6   5  20       11.92       35.26     13.88 o 
  -5   5  20       24.88       28.26     11.09 o 
  -4   5  20       34.66       40.71     11.09 o 
  -3   5  20      333.93      367.75     23.40 o 
  -2   5  20       76.10       69.61     11.68 o 
  -1   5  20      393.94      373.43     24.62 o 
   0   5  20      121.92      107.90     10.88 o 
   1   5  20      245.27      253.94     31.38 o 
   2   5  20        0.16       -6.75      7.78 o 
   3   5  20        0.00        4.88      9.02 o 
   4   5  20        6.01        5.71      7.87 o 
   5   5  20        0.10       -9.06     11.84 o 
  -5   6  20        4.90        0.07      7.55 o 
  -4   6  20      223.51      223.13     21.67 o 
  -3   6  20        8.61        7.64      5.65 o 
  -2   6  20      116.52      108.41     12.83 o 
  -1   6  20       60.15       37.74      6.78 o 
   0   6  20      683.44      701.41     43.75 o 
   1   6  20       25.24       16.18      8.56 o 
   2   6  20       17.90       22.51      8.47 o 
   3   6  20       17.25       28.80     11.12 o 
   4   6  20      148.65      190.11     24.55 o 
   5   6  20        4.70        2.99     10.72 o 
  -5   7  20        0.89       -3.85      8.59 o 
  -4   7  20      152.72      147.95     17.96 o 
  -3   7  20        0.79        6.89      5.76 o 
  -2   7  20       16.79       20.03     12.46 o 
  -1   7  20      482.49      471.71     34.96 o 
   0   7  20       42.00       56.50     10.81 o 
   1   7  20       70.01       65.16     12.32 o 
   2   7  20        0.36        6.83      8.01 o 
   3   7  20        1.96        9.36      8.84 o 
   4   7  20        5.09        6.37      9.44 o 
  -5   8  20       52.96       29.17     12.53 o 
  -4   8  20       38.25       54.20     13.63 o 
  -3   8  20        0.91       -1.63      5.47 o 
  -2   8  20       43.11       48.31      9.35 o 
  -1   8  20      255.82      222.48     20.24 o 
   0   8  20      291.18      294.24     25.74 o 
   1   8  20       75.94       79.63     16.77 o 
   2   8  20        2.92        2.88      7.41 o 
   3   8  20        4.25        9.34      9.94 o 
   4   8  20       24.01       16.71     13.99 o 
  -4   9  20        0.00       -4.25     13.59 o 
  -3   9  20        8.53        0.74      6.01 o 
  -2   9  20        7.05       13.27      9.64 o 
  -1   9  20       30.67        8.17     11.08 o 
   0   9  20      289.17      278.70     27.77 o 
   1   9  20      203.81      195.21     21.27 o 
   2   9  20       47.87       57.78     14.25 o 
   3   9  20        7.43        7.15      9.66 o 
   4   9  20        2.17        3.17     11.07 o 
  -4  10  20        5.15       28.71     15.77 o 
  -3  10  20        0.42        8.25      8.64 o 
  -2  10  20        4.48        5.20      7.22 o 
  -1  10  20       37.85       34.35     12.31 o 
   0  10  20        0.61        6.51     11.11 o 
   1  10  20       62.27       70.13     16.02 o 
   2  10  20        1.73        7.88      8.85 o 
   3  10  20       72.64       49.86     12.12 o 
  -3  11  20       22.47       17.93     14.40 o 
  -2  11  20        3.34        2.38      8.32 o 
  -1  11  20       28.02       24.81     11.96 o 
   0  11  20        5.54        7.10      7.74 o 
   1  11  20        0.11       -0.33      7.23 o 
   2  11  20       11.92       20.79     12.18 o 
   3  11  20        1.04       13.08     16.82 o 
  -2  12  20       29.00       13.83     10.95 o 
  -1  12  20       12.55       -5.96      9.82 o 
   0  12  20       34.01       45.04     13.03 o 
   1  12  20       29.75       34.48     18.93 o 
   2  12  20        2.33        7.13      9.58 o 
  -1  13  20        7.00       24.34     24.13 o 
   0  13  20        5.25       30.22     22.54 o 
  -6   1  21       12.32       31.65     12.96 o 
  -5   1  21        6.24        4.80      6.89 o 
  -4   1  21      216.59      190.97     15.24 o 
  -3   1  21      257.32      288.83     16.42 o 
  -2   1  21     1202.25     1085.67     44.27 o 
  -1   1  21      112.75       95.63      7.07 o 
   0   1  21       18.05       25.51      4.63 o 
   1   1  21      130.02      143.30      9.40 o 
   2   1  21      262.20      244.76     15.14 o 
   3   1  21       52.73       72.19      9.05 o 
   4   1  21        0.39       10.43      6.31 o 
   5   1  21        0.02        6.52      7.64 o 
  -6   2  21        9.97        4.97     10.92 o 
  -5   2  21      174.01      191.37     20.06 o 
  -4   2  21      102.73       79.66     15.16 o 
  -3   2  21      669.77      628.48     35.13 o 
  -2   2  21     1625.83     1657.38     71.42 o 
  -1   2  21      196.25      191.68     14.02 o 
   0   2  21        6.76       11.77      5.35 o 
   1   2  21       73.06       96.07     13.14 o 
   2   2  21      285.19      266.81     14.79 o 
   3   2  21      121.08      143.29     12.21 o 
   4   2  21       18.33       24.67      8.06 o 
   5   2  21       22.05       16.76     13.43 o 
  -6   3  21        1.71       -3.59     10.81 o 
  -5   3  21       26.86       22.66     18.03 o 
  -4   3  21       43.18       51.60      8.68 o 
  -3   3  21      140.95      138.34     13.56 o 
  -2   3  21       38.69       27.14      6.52 o 
  -1   3  21     1158.72     1162.42     51.61 o 
   0   3  21      348.68      346.92     20.48 o 
   1   3  21        8.33       11.32      6.61 o 
   2   3  21       71.94       72.02      9.43 o 
   3   3  21      438.84      405.55     33.90 o 
   4   3  21       18.71       70.67     42.39 o 
   5   3  21        3.60       -0.21      9.23 o 
  -6   4  21        0.14       18.51     13.95 o 
  -5   4  21       56.28       63.54     16.47 o 
  -4   4  21       53.93       73.79     11.49 o 
  -3   4  21       87.56       95.79     10.10 o 
  -2   4  21      439.53      426.88     24.16 o 
  -1   4  21      345.95      355.59     22.53 o 
   0   4  21       14.71       33.84      7.26 o 
   1   4  21       53.26       57.11      8.09 o 
   2   4  21        4.60        3.84      5.05 o 
   3   4  21        7.35       -0.04      6.24 o 
   4   4  21       11.64       13.32      9.60 o 
   5   4  21        2.08        4.95     14.05 o 
  -5   5  21        5.61       -4.94      7.89 o 
  -4   5  21       61.21       63.56     13.23 o 
  -3   5  21      381.73      333.92     22.22 o 
  -2   5  21      268.39      252.04     17.98 o 
  -1   5  21      430.27      409.42     30.70 o 
   0   5  21      114.56      101.42      9.65 o 
   1   5  21      161.65      140.22     14.99 o 
   2   5  21       63.04       68.79     12.40 o 
   3   5  21       14.98       11.27     12.61 o 
   4   5  21       36.81       17.51     10.04 o 
   5   5  21        0.73       -0.73      8.66 o 
  -5   6  21       16.24       21.67     11.39 o 
  -4   6  21        0.51        3.20      8.23 o 
  -3   6  21        0.90       -0.32      5.34 o 
  -2   6  21       72.98      112.18     21.91 o 
  -1   6  21       25.72       31.12      6.39 o 
   0   6  21      211.71      200.45     19.97 o 
   1   6  21        2.98        5.72      6.84 o 
   2   6  21       68.15       71.39     12.53 o 
   3   6  21       43.20       33.40     11.93 o 
   4   6  21       27.96       43.25     12.88 o 
  -5   7  21        0.20       -1.71      9.11 o 
  -4   7  21       17.54        2.46     14.37 o 
  -3   7  21        0.39       10.43      5.84 o 
  -2   7  21       76.83       46.54     15.36 o 
  -1   7  21       93.44       86.13     15.66 o 
   0   7  21      113.84      124.17     17.18 o 
   1   7  21        7.18       18.40     10.50 o 
   2   7  21       74.78       87.99     22.18 o 
   3   7  21       40.50       44.36     13.26 o 
   4   7  21        7.22       -6.64     10.48 o 
  -5   8  21        3.74       -4.33     11.50 o 
  -4   8  21       49.29       48.56     13.35 o 
  -3   8  21        7.88       -3.69      6.20 o 
  -2   8  21        3.93        1.09      8.29 o 
  -1   8  21       15.42       35.70     12.94 o 
   0   8  21       42.82       49.50     21.08 o 
   1   8  21       47.47       72.09     14.16 o 
   2   8  21        0.55       -6.48      8.67 o 
   3   8  21       23.01       33.66     12.90 o 
   4   8  21        2.45       12.19     13.34 o 
  -4   9  21        8.05       28.62     15.24 o 
  -3   9  21       31.95       27.32      9.68 o 
  -2   9  21       38.21       10.25      9.42 o 
  -1   9  21       17.63       24.88     15.68 o 
   0   9  21       58.73       69.47     15.05 o 
   1   9  21        0.09       10.25      8.73 o 
   2   9  21        2.31       11.31     10.32 o 
   3   9  21        6.10       -6.37     11.32 o 
  -4  10  21       21.88       50.09     19.72 o 
  -3  10  21        6.99       12.42     10.86 o 
  -2  10  21        6.44       -5.35      9.08 o 
  -1  10  21       35.33       62.40     14.83 o 
   0  10  21       60.76       60.96     13.86 o 
   1  10  21       39.04       36.84     13.52 o 
   2  10  21        5.77        7.83      9.15 o 
   3  10  21        1.53       -2.50      9.43 o 
  -3  11  21        1.73       -1.79     10.63 o 
  -2  11  21        5.83       -0.37      7.73 o 
  -1  11  21       52.33       60.64     13.28 o 
   0  11  21       88.30       96.54     17.00 o 
   1  11  21      139.49      135.31     21.75 o 
   2  11  21        8.76       47.58     22.42 o 
  -2  12  21        1.47        6.88     10.38 o 
  -1  12  21       39.17       32.62     12.37 o 
   0  12  21       14.60       20.44     12.78 o 
   1  12  21       18.35       25.20     13.69 o 
  -6   0  22       94.29       50.37     34.40 o 
  -5   0  22        0.00        1.75     15.39 o 
  -4   0  22      140.29      143.24     19.97 o 
  -3   0  22       41.39       22.49     13.86 o 
  -2   0  22     1111.98     1079.59     55.62 o 
  -1   0  22     1038.07     1041.16     50.82 o 
   0   0  22       99.18      135.92     27.68 o 
   1   0  22      158.26      129.50     13.13 o 
   2   0  22      469.81      432.10     31.81 o 
   3   0  22       20.17       32.60     10.27 o 
   4   0  22        0.01       -1.74      7.68 o 
   5   0  22        1.42       11.30     14.59 o 
  -6   1  22        0.22      -13.51     13.51 o 
  -5   1  22       51.97       29.70     11.03 o 
  -4   1  22        5.00        8.25      6.04 o 
  -3   1  22        4.26        5.51      4.88 o 
  -2   1  22        2.58       12.95     17.71 o 
  -1   1  22       43.76       47.31      8.37 o 
   0   1  22       25.72       42.90      9.35 o 
   1   1  22      662.12      613.59     25.59 o 
   2   1  22      584.29      592.26     27.68 o 
   3   1  22        4.56       -0.82      5.18 o 
   4   1  22        9.46        4.44      6.18 o 
   5   1  22       14.19       27.54     13.86 o 
  -6   2  22       22.96       19.64     12.92 o 
  -5   2  22       18.59       19.73     12.17 o 
  -4   2  22        0.86       18.80     12.81 o 
  -3   2  22      738.98      723.10     31.39 o 
  -2   2  22      103.23      112.60     13.81 o 
  -1   2  22        0.03        4.87      5.48 o 
   0   2  22      123.80      111.17     11.07 o 
   1   2  22      181.83      167.62     13.78 o 
   2   2  22       24.36       25.46      9.58 o 
   3   2  22       76.21       92.90     11.45 o 
   4   2  22       16.82      110.14     43.98 o 
   5   2  22        5.82       11.31     11.63 o 
  -6   3  22        0.20        5.19     14.13 o 
  -5   3  22       94.96       93.30     20.76 o 
  -4   3  22       30.31       25.65      9.57 o 
  -3   3  22       62.00       74.19     10.88 o 
  -2   3  22       60.99       66.63     15.64 o 
  -1   3  22      133.39      100.26     11.34 o 
   0   3  22       62.68       66.53      9.00 o 
   1   3  22       66.28       62.59     14.99 o 
   2   3  22       76.21       70.28     13.80 o 
   3   3  22      249.08      184.31     26.77 o 
   4   3  22       14.95        9.37      8.89 o 
   5   3  22        2.86        6.03     11.16 o 
  -5   4  22        7.50        9.68     11.74 o 
  -4   4  22       70.36       85.34     11.27 o 
  -3   4  22        6.33       19.22      7.33 o 
  -2   4  22       31.65       33.22     11.05 o 
  -1   4  22      425.83      437.47     25.16 o 
   0   4  22        1.45        1.69      6.07 o 
   1   4  22        0.13       -1.74      4.48 o 
   2   4  22       74.52       75.82     13.65 o 
   3   4  22        0.00       -1.11      6.94 o 
   4   4  22       12.05       18.31      9.76 o 
   5   4  22        9.70       24.18     14.63 o 
  -5   5  22       15.49       27.24     11.78 o 
  -4   5  22       43.61       27.22     10.36 o 
  -3   5  22       64.44       68.53     11.18 o 
  -2   5  22       98.60       87.04     10.92 o 
  -1   5  22      639.34      684.40     42.90 o 
   0   5  22       60.46       72.56     12.17 o 
   1   5  22        2.28        9.08      7.55 o 
   2   5  22        9.01       13.17      8.25 o 
   3   5  22       60.28       66.67     14.94 o 
   4   5  22        0.39       -9.12      9.12 o 
  -5   6  22        0.59       14.00     11.14 o 
  -4   6  22        8.10        6.98      8.60 o 
  -3   6  22       93.87      112.70     13.06 o 
  -2   6  22       24.59       43.24     11.09 o 
  -1   6  22       58.68       62.14     13.79 o 
   0   6  22      867.32      900.88     54.43 o 
   1   6  22        6.63       -7.18      7.88 o 
   2   6  22        3.53        5.49      7.95 o 
   3   6  22       23.49       16.77     13.36 o 
   4   6  22        3.02       -3.81      9.23 o 
  -5   7  22        1.99       18.19     11.55 o 
  -4   7  22       55.28       44.51     12.73 o 
  -3   7  22        3.40        2.87      6.57 o 
  -2   7  22       33.25       18.80     12.96 o 
  -1   7  22       47.46       69.06     14.01 o 
   0   7  22      106.36      135.68     16.80 o 
   1   7  22      134.55      149.88     19.69 o 
   2   7  22        1.73       12.45     10.33 o 
   3   7  22        0.74        6.10      9.52 o 
   4   7  22       33.69       11.04     13.68 o 
  -4   8  22        7.70       -2.14      8.77 o 
  -3   8  22       90.46       89.03     13.06 o 
  -2   8  22       14.19       -0.13      6.88 o 
  -1   8  22      170.65      182.51     19.55 o 
   0   8  22        0.91       14.16      9.61 o 
   1   8  22       30.37       41.67     14.26 o 
   2   8  22       18.65        8.92      7.76 o 
   3   8  22        0.00        5.51      9.16 o 
   4   8  22       11.06        2.57     15.54 o 
  -4   9  22        2.47       16.97     15.32 o 
  -3   9  22       21.18       30.12     10.80 o 
  -2   9  22      219.25      224.64     26.27 o 
  -1   9  22       17.85       13.70     10.61 o 
   0   9  22        8.37       14.74     10.22 o 
   1   9  22        5.51        2.92      9.22 o 
   2   9  22       20.14       11.21      9.26 o 
   3   9  22        2.15       17.76     12.27 o 
  -3  10  22       19.36       47.74     22.88 o 
  -2  10  22        8.23       -2.52      8.96 o 
  -1  10  22       57.26       50.52     14.20 o 
   0  10  22       17.01       22.56      9.75 o 
   1  10  22        2.69        9.98     10.36 o 
   2  10  22        0.92        1.47     11.18 o 
   3  10  22       33.36       25.49     13.94 o 
  -3  11  22       16.11       16.26     14.77 o 
  -2  11  22       28.40       30.97     16.65 o 
  -1  11  22       10.83       10.62      9.87 o 
   0  11  22        8.15       27.27     12.95 o 
   1  11  22       47.02       50.72     14.42 o 
   2  11  22       24.27       26.94     15.83 o 
  -2  12  22       26.06       22.60     12.16 o 
  -1  12  22        7.84        3.16      9.39 o 
   0  12  22        1.50      -10.98     11.67 o 
   1  12  22       28.28       22.40     12.04 o 
  -6   1  23       13.15       20.06     18.29 o 
  -5   1  23       16.78       13.76      8.24 o 
  -4   1  23       45.48       30.03      8.33 o 
  -3   1  23       20.58       26.57      8.66 o 
  -2   1  23      936.18      910.26     48.78 o 
  -1   1  23      598.34      593.92     30.06 o 
   0   1  23      138.16      132.59     12.18 o 
   1   1  23        0.15        2.28      5.52 o 
   2   1  23        4.61       -0.42      3.97 o 
   3   1  23        1.09        3.33      5.54 o 
   4   1  23       17.31       11.53      7.76 o 
   5   1  23        1.07        3.23     11.70 o 
  -6   2  23        8.54       -0.95     10.67 o 
  -5   2  23        0.01      -12.08     12.08 o 
  -4   2  23      122.51      124.86     15.44 o 
  -3   2  23       63.64       60.50     10.13 o 
  -2   2  23      244.11      262.58     18.69 o 
  -1   2  23       43.71       37.39      8.46 o 
   0   2  23      210.21      198.56     14.65 o 
   1   2  23      356.16      333.97     20.98 o 
   2   2  23       95.83       87.01     11.08 o 
   3   2  23       43.64       72.05     11.49 o 
   4   2  23        0.22       10.96      8.88 o 
   5   2  23       14.67       26.49     17.83 o 
  -5   3  23        2.53        6.00     11.25 o 
  -4   3  23       99.92      119.83     14.90 o 
  -3   3  23      232.03      242.48     19.93 o 
  -2   3  23      200.37      189.90     15.14 o 
  -1   3  23      158.49      141.71     12.73 o 
   0   3  23       16.72       30.14      7.52 o 
   1   3  23        2.04       -0.05      5.59 o 
   2   3  23        8.92        4.04      4.89 o 
   3   3  23       35.71       28.67     10.97 o 
   4   3  23       11.80        0.73      7.37 o 
   5   3  23        7.86       -3.05     12.49 o 
  -5   4  23       82.42      103.69     22.82 o 
  -4   4  23        9.99        4.27      8.48 o 
  -3   4  23        3.23       14.33      7.06 o 
  -2   4  23       32.73       22.99      9.82 o 
  -1   4  23      113.98       83.38     10.99 o 
   0   4  23      425.12      368.86     27.65 o 
   1   4  23       39.42       40.68      7.73 o 
   2   4  23        5.45       -7.65      7.65 o 
   3   4  23       57.47       54.93     23.06 o 
   4   4  23       23.27       26.96     12.57 o 
  -5   5  23        3.38       -8.79     11.63 o 
  -4   5  23        2.15       -3.33      9.28 o 
  -3   5  23        2.36        2.57      6.25 o 
  -2   5  23       29.69       25.44      8.01 o 
  -1   5  23       53.58      100.07     14.77 o 
   0   5  23       25.68       25.54      6.49 o 
   1   5  23        0.50       12.21      7.54 o 
   2   5  23        6.07        1.40      7.47 o 
   3   5  23      110.88      142.81     21.05 o 
   4   5  23        8.07       -3.56      8.75 o 
  -5   6  23        6.65       -7.35     10.30 o 
  -4   6  23        0.31       -6.56      8.38 o 
  -3   6  23        5.64       26.09      8.64 o 
  -2   6  23      193.12      178.80     15.58 o 
  -1   6  23       23.06       14.40      5.72 o 
   0   6  23       49.77       38.66     10.18 o 
   1   6  23       18.77       20.67     10.08 o 
   2   6  23        8.02       11.37      9.47 o 
   3   6  23        2.50       -0.74      8.60 o 
   4   6  23       31.29       31.14     13.35 o 
  -5   7  23        0.32        8.23     11.74 o 
  -4   7  23        0.00       14.71     11.29 o 
  -3   7  23       44.86       44.74      9.62 o 
  -2   7  23       44.66       47.86     13.31 o 
  -1   7  23       25.46       31.61     11.49 o 
   0   7  23       15.45       23.04     10.35 o 
   1   7  23        5.90       12.54     10.26 o 
   2   7  23       63.08      116.15     17.50 o 
   3   7  23       23.01       25.68     11.81 o 
   4   7  23       15.01       20.79     12.96 o 
  -4   8  23        6.02       21.20     13.88 o 
  -3   8  23       40.45       28.34     11.00 o 
  -2   8  23       29.23       11.34      7.99 o 
  -1   8  23       66.23       48.14     13.98 o 
   0   8  23       99.76      112.94     18.01 o 
   1   8  23      100.92      110.44     16.69 o 
   2   8  23        0.00        2.52      8.56 o 
   3   8  23       15.18       -1.70      7.53 o 
  -4   9  23       88.16      134.76     32.08 o 
  -3   9  23        0.18       17.00     13.52 o 
  -2   9  23        1.00       -1.69      8.23 o 
  -1   9  23       13.36        6.32      8.59 o 
   0   9  23       18.60       56.99     13.28 o 
   1   9  23        9.40       -3.68      9.31 o 
   2   9  23       14.14       13.13      9.63 o 
   3   9  23        0.00       20.17     17.58 o 
  -3  10  23        2.59        6.63     12.23 o 
  -2  10  23        1.29        0.28      8.22 o 
  -1  10  23      113.36      114.18     20.71 o 
   0  10  23       35.52       50.42     15.26 o 
   1  10  23       22.85       20.60     12.25 o 
   2  10  23        0.20        1.41      9.25 o 
  -2  11  23       53.34       24.48     18.70 o 
  -1  11  23        4.71       -8.30      9.41 o 
   0  11  23        3.37       14.77     11.87 o 
   1  11  23        9.87       18.12     11.28 o 
  -1  12  23       19.31       13.94     12.30 o 
   0  12  23       11.99        6.81     10.51 o 
  -5   0  24        0.49       -0.83     16.42 o 
  -4   0  24      154.22      138.68     19.48 o 
  -3   0  24      394.75      324.26     32.23 o 
  -2   0  24       68.21       50.83      8.71 o 
  -1   0  24       69.17       58.93     10.62 o 
   0   0  24      111.95       86.23     10.88 o 
   1   0  24     1561.43     1369.49     71.53 o 
   2   0  24       15.61        5.92      7.99 o 
   3   0  24      181.41      182.06     22.61 o 
   4   0  24        1.35       -6.92     10.05 o 
  -5   1  24        4.47       -0.87      8.43 o 
  -4   1  24        2.28       10.82      7.40 o 
  -3   1  24        2.59       -0.44      6.96 o 
  -2   1  24        5.83       19.35     15.75 o 
  -1   1  24      201.40      232.01     15.99 o 
   0   1  24       56.60       35.47      7.22 o 
   1   1  24      187.75      193.91     17.79 o 
   2   1  24       65.81       73.08     10.90 o 
   3   1  24        6.49       -4.61      7.61 o 
   4   1  24        2.59       -3.63      7.68 o 
  -5   2  24        0.84       -0.65      8.91 o 
  -4   2  24       28.99       14.31      8.38 o 
  -3   2  24      113.12      102.14     13.13 o 
  -2   2  24        4.17       23.30      9.84 o 
  -1   2  24      122.33      113.53     10.95 o 
   0   2  24      288.28      251.90     17.52 o 
   1   2  24       30.81       41.58      7.74 o 
   2   2  24      295.25      306.68     21.95 o 
   3   2  24       25.05       16.26      8.13 o 
   4   2  24        0.00       -2.80      8.02 o 
  -5   3  24       56.57       87.30     29.90 o 
  -4   3  24        0.55       -0.28      5.85 o 
  -3   3  24       40.70       29.04      9.95 o 
  -2   3  24       15.85       26.43      8.24 o 
  -1   3  24      378.90      392.08     24.76 o 
   0   3  24      266.82      259.00     17.61 o 
   1   3  24        0.06        0.59      4.18 o 
   2   3  24        0.19       -4.05      5.68 o 
   3   3  24        8.83       -1.27      7.42 o 
   4   3  24        0.53       11.78     10.44 o 
  -5   4  24        1.48        8.61     12.28 o 
  -4   4  24        3.97       89.39     45.75 o 
  -3   4  24        0.52        7.88      6.55 o 
  -2   4  24      178.49      213.77     18.48 o 
  -1   4  24      153.63      132.33     14.25 o 
   0   4  24      155.27      121.50     15.42 o 
   1   4  24        3.34       15.86      8.23 o 
   2   4  24      222.30      217.79     22.82 o 
   3   4  24       12.11       70.48     41.31 o 
   4   4  24        0.57       -2.26      8.98 o 
  -5   5  24       59.36       72.10     20.40 o 
  -4   5  24       70.71       63.57     16.77 o 
  -3   5  24       19.72       12.20      7.87 o 
  -2   5  24      166.17      163.04     16.19 o 
  -1   5  24        0.15        1.19      6.79 o 
   0   5  24       42.17       35.24      8.24 o 
   1   5  24       12.08       21.96      9.81 o 
   2   5  24       80.00      102.97     17.59 o 
   3   5  24       26.54       23.58     11.97 o 
   4   5  24        7.78       20.20     11.43 o 
  -5   6  24       22.28       24.36     27.56 o 
  -4   6  24       11.33       31.44     19.87 o 
  -3   6  24      111.41      124.05     12.94 o 
  -2   6  24       22.63        7.11      6.13 o 
  -1   6  24       15.96       12.82      9.04 o 
   0   6  24        1.18       -7.79      7.79 o 
   1   6  24        0.59        5.80      9.90 o 
   2   6  24       11.48        6.45      7.89 o 
   3   6  24       14.08        6.60      9.48 o 
   4   6  24       22.53       14.59     13.63 o 
  -4   7  24        6.08        7.07      9.88 o 
  -3   7  24      142.89      127.00     15.41 o 
  -2   7  24       13.17       15.25     10.12 o 
  -1   7  24       45.72       39.24     12.18 o 
   0   7  24       86.05      124.33     18.24 o 
   1   7  24        7.02       21.14     10.36 o 
   2   7  24       19.50       38.24     23.23 o 
   3   7  24       51.41       75.50     17.54 o 
  -4   8  24       43.68       48.42     18.31 o 
  -3   8  24       39.55       51.53     13.63 o 
  -2   8  24       49.37       95.48     16.58 o 
  -1   8  24       30.49       39.40     13.52 o 
   0   8  24       14.13       -4.28      7.83 o 
   1   8  24       38.03       44.40     13.89 o 
   2   8  24        4.01        6.53      9.92 o 
   3   8  24        1.22       29.82     13.84 o 
  -3   9  24        3.75      -13.86     13.86 o 
  -2   9  24       25.29       16.85     10.84 o 
  -1   9  24        0.91       -3.16      9.11 o 
   0   9  24        0.75       -2.78      8.83 o 
   1   9  24        0.59        0.66      8.52 o 
   2   9  24       11.08       13.05     12.29 o 
  -3  10  24        1.23      -10.35     13.78 o 
  -2  10  24        0.00       10.64     10.54 o 
  -1  10  24       15.39       23.60     20.01 o 
   0  10  24       40.04       52.12     17.68 o 
   1  10  24        6.83        8.21      9.49 o 
   2  10  24       18.52        4.28      8.98 o 
  -2  11  24        0.59       19.08     13.40 o 
  -1  11  24        0.02        2.17      9.55 o 
   0  11  24        3.68       11.32     11.69 o 
   1  11  24        5.63        6.77     11.08 o 
  -5   1  25       18.35       25.26     15.21 o 
  -4   1  25       54.29       61.01     12.14 o 
  -3   1  25       26.59       30.94      8.97 o 
  -2   1  25      421.31      378.10     22.06 o 
  -1   1  25      183.54      183.52     15.08 o 
   0   1  25      166.39      163.38     12.85 o 
   1   1  25       61.68       62.23      9.43 o 
   2   1  25        0.64       10.72      6.52 o 
   3   1  25       25.68       35.23      9.86 o 
   4   1  25       14.62       24.23     20.59 o 
  -5   2  25        0.35        7.49     11.50 o 
  -4   2  25       23.26       27.18     11.87 o 
  -3   2  25      164.19      171.72     16.27 o 
  -2   2  25       16.59       20.46      7.03 o 
  -1   2  25      115.32      119.83     12.14 o 
   0   2  25       51.04       67.67      9.83 o 
   1   2  25       42.85       31.19      8.00 o 
   2   2  25       23.58       25.31      8.71 o 
   3   2  25       21.70       83.97     33.23 o 
   4   2  25       13.08        6.19      8.94 o 
  -5   3  25        0.11        3.66     13.91 o 
  -4   3  25       23.01       26.97     10.35 o 
  -3   3  25       22.47       17.58      8.30 o 
  -2   3  25      122.00      136.47     13.84 o 
  -1   3  25      114.47      123.73     12.74 o 
   0   3  25      343.97      332.97     21.87 o 
   1   3  25       66.81       81.25      9.77 o 
   2   3  25       19.65       10.70      6.79 o 
   3   3  25        0.73        0.82      7.39 o 
   4   3  25       19.75       12.95      9.65 o 
  -5   4  25        6.34       -2.24     14.83 o 
  -4   4  25        0.01       14.72     10.84 o 
  -3   4  25        0.95        7.61      6.85 o 
  -2   4  25       20.07       17.35      9.80 o 
  -1   4  25       27.35       32.74      7.71 o 
   0   4  25       38.27       33.08     13.85 o 
   1   4  25       64.32       66.91      9.73 o 
   2   4  25       74.22       88.97     15.70 o 
   3   4  25       45.82       50.48     18.98 o 
   4   4  25        1.39        2.53      9.65 o 
  -5   5  25       52.93       31.02     18.97 o 
  -4   5  25       17.78       10.33      9.93 o 
  -3   5  25       26.27       27.20     14.76 o 
  -2   5  25       52.77       52.96     10.01 o 
  -1   5  25       28.50       16.37      9.14 o 
   0   5  25       85.06       64.59     13.42 o 
   1   5  25       82.45      102.55     16.06 o 
   2   5  25        8.14        2.10      7.73 o 
   3   5  25       81.68      116.40     19.07 o 
   4   5  25        2.03       -0.78     10.67 o 
  -4   6  25        5.21        0.22      7.06 o 
  -3   6  25        0.92        4.69      7.03 o 
  -2   6  25        6.36        8.06      6.15 o 
  -1   6  25       53.00       79.63     13.53 o 
   0   6  25       42.76       76.51     15.17 o 
   1   6  25        4.09        3.85      8.57 o 
   2   6  25        9.75       12.26      9.01 o 
   3   6  25       32.02       39.84     12.62 o 
  -4   7  25       11.68       19.41     13.71 o 
  -3   7  25      149.33      164.32     21.32 o 
  -2   7  25        3.57       -0.87      7.18 o 
  -1   7  25      118.17      131.89     17.64 o 
   0   7  25        0.25       -0.16      7.13 o 
   1   7  25        0.03       13.06      9.04 o 
   2   7  25        0.86       25.03     15.72 o 
   3   7  25       48.60       67.17     17.26 o 
  -4   8  25        3.52      -10.21     13.01 o 
  -3   8  25       35.92       44.99     13.63 o 
  -2   8  25       25.30       20.15     11.46 o 
  -1   8  25        0.55       -3.22     10.60 o 
   0   8  25       46.60       40.73     14.10 o 
   1   8  25       39.88       50.37     13.13 o 
   2   8  25        7.12       19.29     11.86 o 
   3   8  25       21.07       11.87     11.24 o 
  -3   9  25        0.05       -3.28     11.99 o 
  -2   9  25       34.90       17.00     11.39 o 
  -1   9  25        4.61       14.20     10.93 o 
   0   9  25        4.01       11.66      9.67 o 
   1   9  25       44.03       57.47     17.34 o 
   2   9  25       11.67       25.38     13.98 o 
  -2  10  25        4.49        1.15      9.82 o 
  -1  10  25        6.48      -11.19     11.39 o 
   0  10  25        5.43        4.36     10.56 o 
   1  10  25       71.05       87.11     20.51 o 
  -1  11  25       14.08       24.42     14.08 o 
   0  11  25       19.29       15.62     15.37 o 
  -5   0  26      175.56      217.94     60.53 o 
  -4   0  26      145.51      166.46     29.92 o 
  -3   0  26       15.11       10.43     13.43 o 
  -2   0  26       11.39       12.60     17.87 o 
  -1   0  26       29.85       30.28     11.23 o 
   0   0  26       46.35       67.79     16.58 o 
   1   0  26       13.34       18.02     12.65 o 
   2   0  26        3.45       19.25     11.11 o 
   3   0  26       58.24       47.90     18.53 o 
   4   0  26      170.65      170.74     48.03 o 
  -5   1  26       23.31       -6.66     14.75 o 
  -4   1  26       46.99       64.54     17.07 o 
  -3   1  26       32.01       20.74      8.42 o 
  -2   1  26      112.39      116.53     12.46 o 
  -1   1  26       13.23        5.44      5.33 o 
   0   1  26       78.06      108.36     12.24 o 
   1   1  26        7.31        5.86      6.36 o 
   2   1  26       79.77       69.77     10.89 o 
   3   1  26       20.03       16.23      9.73 o 
   4   1  26       19.96       15.60     17.63 o 
  -5   2  26       30.36       42.29     27.73 o 
  -4   2  26       49.23       40.01     10.64 o 
  -3   2  26       23.92       25.71      8.42 o 
  -2   2  26       10.50        6.97      6.39 o 
  -1   2  26      222.62      180.88     15.33 o 
   0   2  26       52.51       40.95      8.57 o 
   1   2  26        4.19       25.15     19.77 o 
   2   2  26       29.79       40.08      9.16 o 
   3   2  26       34.69       34.71     15.91 o 
   4   2  26       16.74        8.37     11.59 o 
  -5   3  26        0.00       -6.84     24.53 o 
  -4   3  26        0.20        2.54      7.79 o 
  -3   3  26        0.98       16.99     10.58 o 
  -2   3  26        3.55       -1.38      5.11 o 
  -1   3  26      104.78       92.83     11.25 o 
   0   3  26        6.92        6.03      7.25 o 
   1   3  26       28.27        7.46      8.01 o 
   2   3  26       11.45       12.47     10.65 o 
   3   3  26        3.96        3.17      9.25 o 
   4   3  26        3.73       32.18     18.92 o 
  -5   4  26       18.75       19.97     14.87 o 
  -4   4  26        4.61        6.23      9.87 o 
  -3   4  26        0.51       -4.61      6.70 o 
  -2   4  26       34.97       35.18     10.50 o 
  -1   4  26       67.32       66.21     11.44 o 
   0   4  26      196.70      218.63     24.38 o 
   1   4  26        0.80        9.07      8.79 o 
   2   4  26       13.39       37.21     11.89 o 
   3   4  26       10.17       24.31     13.48 o 
   4   4  26        0.00       -3.54     12.37 o 
  -4   5  26       34.07       19.08     10.70 o 
  -3   5  26        0.00        3.86      6.50 o 
  -2   5  26       47.82       61.11     11.21 o 
  -1   5  26       33.58       55.77     10.28 o 
   0   5  26       12.16       16.29      9.56 o 
   1   5  26        0.92        2.54      6.96 o 
   2   5  26       14.41        6.71      8.34 o 
   3   5  26        1.12        7.78     16.86 o 
  -4   6  26       12.43        7.81      8.64 o 
  -3   6  26        1.82        3.68      6.61 o 
  -2   6  26       13.73        3.62      6.13 o 
  -1   6  26        3.71       28.72     13.81 o 
   0   6  26        7.54       18.19     19.17 o 
   1   6  26        7.85       12.55      8.73 o 
   2   6  26        0.00        2.87      8.75 o 
   3   6  26        2.46       10.86     10.70 o 
  -4   7  26        0.39       19.18     14.55 o 
  -3   7  26       16.06       19.06     10.90 o 
  -2   7  26        2.90       18.92     13.07 o 
  -1   7  26        0.20       -2.96      7.66 o 
   0   7  26        4.70        6.62      9.22 o 
   1   7  26        0.16       -1.60      8.53 o 
   2   7  26       24.16       52.49     15.53 o 
   3   7  26        6.13       10.58     10.26 o 
  -3   8  26       12.45        8.08     12.11 o 
  -2   8  26       16.50       29.74     12.82 o 
  -1   8  26        0.44       -5.39      9.43 o 
   0   8  26        8.61        4.91      9.93 o 
   1   8  26        8.31       11.39     10.36 o 
   2   8  26        3.18       20.07     11.17 o 
  -3   9  26        3.47      -15.19     15.19 o 
  -2   9  26        8.17        6.73      9.27 o 
  -1   9  26        1.79       11.41     10.71 o 
   0   9  26        0.96        2.06      8.62 o 
   1   9  26       55.08       96.65     18.50 o 
   2   9  26        5.19        8.69     11.07 o 
  -2  10  26       11.37       16.07     12.30 o 
  -1  10  26        6.26        8.18     10.96 o 
   0  10  26       11.93       16.30     13.65 o 
   1  10  26        1.79        6.49     11.87 o 
  -5   1  27       23.79       20.83     19.04 o 
  -4   1  27       35.83       34.93     13.65 o 
  -3   1  27       13.36       13.86      9.57 o 
  -2   1  27        9.61        5.39      6.67 o 
  -1   1  27        0.80        6.18      7.22 o 
   0   1  27        0.65       -6.98      9.51 o 
   1   1  27       21.73       24.98      9.93 o 
   2   1  27        8.90       22.87     10.07 o 
   3   1  27        0.25       -0.45      7.04 o 
   4   1  27        2.11        1.22     11.23 o 
  -5   2  27       29.46       26.59     20.90 o 
  -4   2  27       15.37       10.45     11.60 o 
  -3   2  27        6.01        9.55      7.11 o 
  -2   2  27        0.76        4.57      6.42 o 
  -1   2  27        2.44       -0.20      5.12 o 
   0   2  27        2.64       17.36     13.86 o 
   1   2  27        9.91       -0.37      5.59 o 
   2   2  27       16.79        6.12      6.16 o 
   3   2  27       11.42       14.24     12.69 o 
   4   2  27        0.13      -17.46     17.46 o 
  -5   3  27        8.78        8.69     12.29 o 
  -4   3  27        2.20       13.71     12.08 o 
  -3   3  27        0.07       -4.68      6.92 o 
  -2   3  27       68.57       84.17     11.96 o 
  -1   3  27       42.44       52.68     10.48 o 
   0   3  27       44.77       49.87      8.83 o 
   1   3  27       19.33       11.02      8.94 o 
   2   3  27       20.86       10.56      8.10 o 
   3   3  27       33.96       24.25     11.08 o 
  -4   4  27        7.81       14.60     11.88 o 
  -3   4  27        6.41       23.71      9.32 o 
  -2   4  27       81.34       67.66     14.05 o 
  -1   4  27      135.24      146.41     16.04 o 
   0   4  27        6.02        5.24      6.51 o 
   1   4  27       12.23       17.22      9.98 o 
   2   4  27        1.96       35.73     15.19 o 
   3   4  27       59.79       78.82     34.76 o 
  -4   5  27        5.71       18.56     10.84 o 
  -3   5  27        7.19        3.92      6.54 o 
  -2   5  27      119.51      100.92     16.49 o 
  -1   5  27       25.82       40.81     14.29 o 
   0   5  27       34.90       28.41     11.25 o 
   1   5  27       12.54       33.89     13.43 o 
   2   5  27       28.93       19.55     10.07 o 
   3   5  27       10.61       16.26     13.29 o 
  -4   6  27       16.26       11.76     11.59 o 
  -3   6  27      104.91      121.72     28.51 o 
  -2   6  27       40.41       55.26     13.84 o 
  -1   6  27       54.69       37.72     13.15 o 
   0   6  27       22.73       20.53     11.32 o 
   1   6  27        2.86       14.60     10.46 o 
   2   6  27       33.96       24.55     14.79 o 
   3   6  27        1.60       -6.57      9.55 o 
  -3   7  27       32.19       27.93     12.40 o 
  -2   7  27        1.02      -10.61     10.61 o 
  -1   7  27        2.24       -2.92      8.48 o 
   0   7  27       66.37       88.96     17.86 o 
   1   7  27       23.11       41.29     12.63 o 
   2   7  27       15.19       26.96     14.34 o 
  -3   8  27       39.65       33.34     17.32 o 
  -2   8  27       18.32       19.70     11.11 o 
  -1   8  27       26.35       20.89     12.48 o 
   0   8  27       21.12       37.22     14.47 o 
   1   8  27       15.58        8.38      9.68 o 
   2   8  27        4.92       19.68     12.64 o 
  -2   9  27        3.95       -1.45      9.11 o 
  -1   9  27        0.73      -11.49     11.49 o 
   0   9  27        5.48       19.20     11.98 o 
   1   9  27       24.97       26.03     14.55 o 
  -1  10  27       58.04       45.38     16.43 o 
  -4   0  28       58.40       60.03     25.10 o 
  -3   0  28        1.59       -7.25     13.22 o 
  -2   0  28        1.89       19.42     19.01 o 
  -1   0  28      154.70      138.86     24.52 o 
   0   0  28       14.83        6.44     10.64 o 
   1   0  28        5.67       -0.30     15.80 o 
   2   0  28        1.44       29.91     38.94 o 
   3   0  28        5.41       22.79     15.66 o 
  -4   1  28       29.68       39.30     22.65 o 
  -3   1  28        8.92        6.98      8.99 o 
  -2   1  28        2.51       -1.31      6.25 o 
  -1   1  28       16.02       11.05      9.66 o 
   0   1  28        9.41       14.24      7.78 o 
   1   1  28       15.60       22.83     10.07 o 
   2   1  28       20.13       18.23      8.60 o 
   3   1  28        8.96       15.22     14.03 o 
  -4   2  28       34.11       16.32     24.00 o 
  -3   2  28        0.00       78.51     45.88 o 
  -2   2  28        7.86        2.71      6.16 o 
  -1   2  28       33.19       28.17      8.94 o 
   0   2  28        7.59       12.29      7.15 o 
   1   2  28       39.77       33.85      9.77 o 
   2   2  28       11.58      -11.21     11.21 o 
   3   2  28        6.83       12.66     12.39 o 
  -4   3  28        9.33       35.68     15.95 o 
  -3   3  28        9.75       -0.69      6.39 o 
  -2   3  28       10.12        3.17      6.23 o 
  -1   3  28        0.37       11.01      7.24 o 
   0   3  28        1.73        1.70      5.29 o 
   1   3  28       20.33       14.76      9.42 o 
   2   3  28       11.34       -0.35      7.35 o 
   3   3  28       21.82       25.70     14.93 o 
  -4   4  28       49.73       66.01     21.25 o 
  -3   4  28       12.28       16.03      8.61 o 
  -2   4  28        0.66        7.89      7.41 o 
  -1   4  28        1.29        5.56      5.93 o 
   0   4  28      127.89      137.28     18.94 o 
   1   4  28        0.02        7.31     11.79 o 
   2   4  28        2.78        4.71     11.64 o 
   3   4  28        2.62        3.48     10.35 o 
  -4   5  28       22.92       17.93     12.27 o 
  -3   5  28        2.05       14.67      8.53 o 
  -2   5  28        7.80       13.34      8.81 o 
  -1   5  28       47.60       71.89     15.09 o 
   0   5  28        8.44       13.01      8.68 o 
   1   5  28       36.85       47.32     12.33 o 
   2   5  28       17.72       32.58     15.71 o 
   3   5  28        9.15        6.97     11.69 o 
  -3   6  28       20.80       28.29     14.15 o 
  -2   6  28        3.22       35.03     12.82 o 
  -1   6  28        2.58        1.04      8.24 o 
   0   6  28        0.12        2.49      8.26 o 
   1   6  28       12.71       16.73     10.52 o 
   2   6  28       47.74       58.22     16.46 o 
  -3   7  28        0.03        2.05     10.38 o 
  -2   7  28        5.93        5.73     10.02 o 
  -1   7  28       23.13       37.49     18.55 o 
   0   7  28        5.33        0.03     13.75 o 
   1   7  28        2.54       11.53     11.16 o 
   2   7  28       14.60       11.34     11.86 o 
  -2   8  28       26.49       52.90     26.34 o 
  -1   8  28        3.71        2.60      9.12 o 
   0   8  28        0.39        6.12     10.35 o 
   1   8  28       41.94       34.98     13.13 o 
  -1   9  28        5.75        4.72     10.47 o 
   0   9  28        1.68        2.14      9.52 o 
  -4   1  29       11.45        9.42     13.84 o 
  -3   1  29       27.79       18.48     11.20 o 
  -2   1  29       14.67       18.42     10.92 o 
  -1   1  29        1.66       -5.74      7.25 o 
   0   1  29        0.26       28.30     17.68 o 
   1   1  29       26.44       37.43     11.31 o 
   2   1  29        0.33       11.72      8.74 o 
   3   1  29        0.97        1.25     12.15 o 
  -4   2  29       64.63      118.49     24.39 o 
  -3   2  29       71.81       67.94     15.53 o 
  -2   2  29       74.96       85.65     15.74 o 
  -1   2  29       15.76       18.23      8.26 o 
   0   2  29        0.01        8.41      7.52 o 
   1   2  29       11.26       17.52      9.31 o 
   2   2  29        0.53       -1.47      9.42 o 
   3   2  29        6.25       23.54     14.27 o 
  -4   3  29       10.53        6.25     10.50 o 
  -3   3  29       35.23       11.80      9.34 o 
  -2   3  29       10.15       21.04      9.25 o 
  -1   3  29       22.89       42.36     15.71 o 
   0   3  29        1.68       11.79      7.68 o 
   1   3  29        6.59        8.03     10.75 o 
   2   3  29        1.66        4.23      9.29 o 
   3   3  29        3.14       18.60     14.75 o 
  -4   4  29       33.38       48.54     19.96 o 
  -3   4  29        1.90        3.41      8.22 o 
  -2   4  29        7.68       -1.01      6.14 o 
  -1   4  29       20.94       37.37     14.09 o 
   0   4  29        0.24       30.49     16.73 o 
   1   4  29        3.90       14.95     10.41 o 
   2   4  29        6.40       38.33     30.73 o 
   3   4  29       18.16        7.26     12.89 o 
  -3   5  29        0.09       12.42     11.71 o 
  -2   5  29        1.43       -6.08      8.91 o 
  -1   5  29        0.42       -8.72      8.72 o 
   0   5  29       11.35       16.96     10.89 o 
   1   5  29        0.45       20.26     17.36 o 
   2   5  29        9.63       14.79     10.29 o 
  -3   6  29        0.05       13.02     11.14 o 
  -2   6  29        2.64        2.21      9.46 o 
  -1   6  29        0.80        1.60      8.75 o 
   0   6  29       24.78        3.86     14.51 o 
   1   6  29        1.39        7.58     11.03 o 
   2   6  29        0.56        4.50     10.06 o 
  -3   7  29       74.31       65.71     28.44 o 
  -2   7  29        1.83       25.40     13.29 o 
  -1   7  29        5.28       -1.77     12.20 o 
   0   7  29        0.01       12.73     11.25 o 
   1   7  29        1.51        5.12     10.58 o 
  -2   8  29       19.58       12.57     12.02 o 
  -1   8  29        2.91       10.39     11.85 o 
   0   8  29        0.20        3.76      9.99 o 
   1   8  29       15.66       20.52     14.33 o 
  -4   0  30       20.13       18.28     27.68 o 
  -3   0  30        0.45        2.97     13.03 o 
  -2   0  30        0.08       13.40     12.60 o 
  -1   0  30       15.75      134.43     68.12 o 
   0   0  30        6.72       11.21     12.44 o 
   1   0  30        1.92       -3.87     11.85 o 
   2   0  30       79.96      108.67     27.10 o 
   3   0  30       18.83       47.72     33.78 o 
  -4   1  30        8.54      -18.57     18.57 o 
  -3   1  30       13.20       28.85     12.02 o 
  -2   1  30        2.24        4.41      7.88 o 
  -1   1  30        7.42       -2.71      7.54 o 
   0   1  30        0.00       -2.32     12.55 o 
   1   1  30        0.30        3.90      7.92 o 
   2   1  30        2.96       13.58     12.31 o 
   3   1  30       11.57        3.20     28.20 o 
  -4   2  30        7.04       -6.16     14.64 o 
  -3   2  30        9.84       10.87      9.60 o 
  -2   2  30       11.98       11.93      8.83 o 
  -1   2  30        2.22        1.32      7.91 o 
   0   2  30        0.21        7.96      8.29 o 
   1   2  30       38.18       60.77     14.25 o 
   2   2  30        3.94        2.95     10.55 o 
   3   2  30       36.96       25.86     13.69 o 
  -4   3  30        6.67       30.20     16.32 o 
  -3   3  30       14.01        1.18      8.63 o 
  -2   3  30       57.47       88.19     16.27 o 
  -1   3  30        0.35        5.84      7.39 o 
   0   3  30       60.42       30.17     11.69 o 
   1   3  30        3.07        7.94     11.50 o 
   2   3  30       17.84       27.73     21.61 o 
  -3   4  30        2.55        4.52      8.83 o 
  -2   4  30        1.04        1.47      7.19 o 
  -1   4  30        9.38       18.69     12.72 o 
   0   4  30       46.29       40.43     16.96 o 
   1   4  30       26.69       36.77     17.42 o 
   2   4  30        5.39        6.22     13.14 o 
  -3   5  30       18.18       20.26     13.48 o 
  -2   5  30        1.75       27.10     19.27 o 
  -1   5  30      108.74      107.89     19.18 o 
   0   5  30        8.81        4.00      8.29 o 
   1   5  30      105.87       95.51     19.28 o 
   2   5  30        0.38       -2.83     11.65 o 
  -3   6  30        3.42        6.11     16.83 o 
  -2   6  30       26.98       55.43     15.44 o 
  -1   6  30        0.37        4.91     12.82 o 
   0   6  30        0.75      -11.36     11.36 o 
   1   6  30       10.29        9.75     10.88 o 
  -2   7  30       24.66       23.44     13.58 o 
  -1   7  30        7.22       16.51      9.71 o 
   0   7  30       75.51       96.79     20.62 o 
   1   7  30        8.30       -2.07     10.41 o 
  -3   1  31        0.15        5.89      9.47 o 
  -2   1  31       24.80       30.32     12.70 o 
  -1   1  31       87.44      117.91     17.57 o 
   0   1  31        6.70       12.78      8.36 o 
   1   1  31        5.20       13.11      9.85 o 
   2   1  31        3.85        4.26     10.87 o 
  -3   2  31        3.58        4.20      8.93 o 
  -2   2  31        0.06        2.05      7.59 o 
  -1   2  31        4.33        6.79     11.17 o 
   0   2  31        5.61       -1.65      7.66 o 
   1   2  31        0.94       -3.05      8.66 o 
   2   2  31        7.72        9.61     12.44 o 
  -3   3  31        7.60       -9.43     11.05 o 
  -2   3  31       28.89       14.65     10.44 o 
  -1   3  31       26.11       40.69     24.40 o 
   0   3  31       58.88       43.55     17.42 o 
   1   3  31        3.40       11.37     12.69 o 
   2   3  31        0.12        2.28     24.98 o 
  -3   4  31      152.56      140.08     32.19 o 
  -2   4  31        0.06       -5.14     13.58 o 
  -1   4  31        0.24        8.65     11.57 o 
   0   4  31        5.28        3.14      9.22 o 
   1   4  31        3.74       14.86     12.54 o 
   2   4  31        0.30      -15.98     15.98 o 
  -2   5  31       19.94       27.43     13.14 o 
  -1   5  31        2.28       16.80     13.81 o 
   0   5  31        1.62        1.47      8.69 o 
   1   5  31        2.16        8.43     12.71 o 
  -2   6  31       91.31       80.98     22.20 o 
  -1   6  31        4.06       -3.37     10.19 o 
   0   6  31        3.78       -2.10     11.55 o 
   1   6  31        2.77        3.49     12.77 o 
  -3   0  32       20.49        6.50     15.57 o 
  -2   0  32        3.11        0.02     10.61 o 
  -1   0  32        7.83        9.45     13.04 o 
   0   0  32      104.19       99.60     24.65 o 
   1   0  32        2.44       23.96     21.90 o 
   2   0  32      103.73      102.88     43.49 o 
  -3   1  32        2.82       -1.07      8.40 o 
  -2   1  32        0.72        2.52      8.37 o 
  -1   1  32        4.42        5.25      8.69 o 
   0   1  32       24.40       31.36     12.03 o 
   1   1  32       20.38       24.68     12.11 o 
   2   1  32        5.14       17.44     13.97 o 
  -3   2  32        3.42       14.96     11.58 o 
  -2   2  32        0.21       11.62     10.66 o 
  -1   2  32       19.66       18.22     10.56 o 
   0   2  32        1.26       10.97     11.51 o 
   1   2  32       61.05      112.88     23.80 o 
  -3   3  32        0.07        5.77     10.26 o 
  -2   3  32        5.11       18.93     17.80 o 
  -1   3  32        8.55       21.56     14.62 o 
   0   3  32        0.69       -3.48      9.73 o 
   1   3  32        2.31       27.57     26.83 o 
  -2   4  32       16.87       56.03     18.69 o 
  -1   4  32        1.12        0.68     10.38 o 
   0   4  32       72.57       58.90     24.80 o 
   1   4  32        1.56       41.60     39.90 o 
  -2   5  32        0.02        0.85     10.36 o 
  -1   5  32        1.08        2.71     11.16 o 
   0   5  32        0.00        2.55     11.31 o 
  -2   1  33       60.97       56.70     15.85 o 
  -1   1  33       43.06       62.40     15.26 o 
   0   1  33        0.45        2.04      8.25 o 
   1   1  33       10.82       28.31     15.14 o 
  -2   2  33        0.02        5.98     10.15 o 
  -1   2  33        1.32      -11.47     12.93 o 
   0   2  33       13.70       10.80     12.40 o 
   1   2  33       10.12       -1.98     10.61 o 
  -2   3  33       33.77       11.88     13.09 o 
  -1   3  33        0.65        7.21     10.99 o 
   0   3  33        7.90       38.42     27.83 o 
  -1   4  33       14.65       40.78     15.27 o 
   0   4  33       25.69        7.08     13.00 o 
  -1   0  34        4.68       -7.17     13.35 o 
   0   0  34        1.88       -1.09     11.52 o 
  -1   1  34        7.63       13.15      9.91 o 
   0   1  34        2.70       23.25     14.43 o 
  -1   2  34        5.64       18.37     15.36 o 
                                                 
